# Supplementary material for: Orphan cytochrome P450 20a1 CRISPR/Cas9 mutants and neurobehavioral phenotypes in zebrafish
Source: Sci Rep. 2021 Dec 13;11:23892. doi: 10.1038/s41598-021-03068-3 (PMC8669017; doi:10.1038/s41598-021-03068-3)
Supplement: Supplementary file 3 — Supplementary Information 2. [file 41598_2021_3068_MOESM3_ESM.xlsx]

## Sheet: Figure2A
Fish	Genotype	LeftGrating_prior	LeftGrating_during	RightGrating_prior	RightGrating_during
1	WT	0.00249415	0.00518942	0	0.0028635
2	WT	0.00288049	0.00587025	0.00216668	0.00602373
3	WT	0.00325499	0.00787808	0.0030797	0.0201632
4	WT	0.00349689	0.00836099	0.00397613	0.0384505
5	WT	0.00372184	0.0101668	0.00459549	0.0491225
6	WT	0.00453482	0.0105261	0.00474213	0.052369
7	WT	0.00548245	0.0181053	0.00842246	0.106481
8	WT	0.0073014	0.0367221	0.0185364	0.20109
9	WT	0.00751848	0.0528672	0.0194643	0.201367
10	WT	0.00762939	0.0542808	0.019897	0.259756
11	WT	0.00777876	0.108317	0.0203014	0.260886
12	WT	0.00805427	0.13958	0.034346	0.322793
13	WT	0.0278538	0.182972	0.158771	0.324998
14	WT	0.0432673	0.26086	0.208854	0.36922
15	WT	0.0721083	0.264631	0.237847	0.422489
16	WT	0.0836432	0.308611	0.24752	0.476719
17	WT	0.0894299	0.310656	0.293099	0.488713
18	WT	0.13518	0.316649	0.294367	0.52342
19	WT	0.192443	0.3254	0.297483	0.53134
20	WT	0.20891	0.325766	0.299775	0.576642
21	WT	0.23132	0.399118	0.300394	0.587603
22	WT	0.236526	0.399779	0.339558	0.592255
23	WT	0.255426	0.516781	0.368669	0.601502
24	WT	0.275416	0.532859	0.368669	0.627032
25	WT	0.286834	0.558861	0.380965	0.635578
26	WT	0.350026	0.574316	0.382164	0.677851
27	WT	0.376273	0.57664	0.386374	0.786595
28	WT	0.389565	0.580508	0.394773	0.852501
29	WT	0.392698	0.593956	0.410078	0.85844
30	WT	0.393852	0.605791	0.412159	0.884387
31	WT	0.416701	0.675925	0.420544	0.922591
32	WT	0.419209	0.678095	0.42344	0.945502
33	WT	0.458258	0.713632	0.42622	0.94925
34	WT	0.537582	0.747751	0.438606	0.973982
35	WT	0.567373	0.758906	0.439411	1.0737
36	WT	0.585217	0.783245	0.461178	1.15202
37	WT	0.622225	0.791594	0.465297	1.16639
38	WT	0.709773	0.834674	0.493939	1.18082
39	WT	0.717421	0.939022	0.505057	1.24995
40	WT	0.736619	0.945254	0.543863	1.25341
41	WT	0.797523	0.994567	0.583166	1.2636
42	WT	0.801957	1.0311	0.618018	1.27903
43	WT	0.809336	1.05232	0.628781	1.3058
44	WT	0.84548	1.05749	0.634269	1.30707
45	WT	0.895516	1.07889	0.638075	1.35769
46	WT	0.895798	1.09332	0.651131	1.41601
47	WT	0.913222	1.14695	0.67031	1.42626
48	WT	0.940077	1.31274	0.68475	1.44911
49	WT	0.978799	1.32715	0.826375	1.46381
50	WT	1.07018	1.39177	0.889706	1.46388
51	WT	1.07641	1.3968	0.908101	1.54189
52	WT	1.09989	1.50859	0.928012	1.71584
53	WT	1.14773	1.57983	0.938771	1.71858
54	WT	1.2199	1.58696	0.94751	1.75815
55	WT	1.24777	1.69999	0.952066	1.78524
56	WT	1.26054	1.71319	0.972973	1.8403
57	WT	1.26925	1.80672	0.996575	1.84972
58	WT	1.3617	1.8454	1.00184	1.89022
59	WT	1.40043	2.05021	1.06761	1.96124
60	WT	1.40635	2.07279	1.07079	1.96763
61	WT	1.47147	2.10923	1.1441	1.97022
62	WT	1.47661	2.19041	1.15067	2.02538
63	WT	1.51025	2.2052	1.15666	2.0518
64	WT	1.63817	2.25558	1.16394	2.2113
65	WT	1.73014	2.31193	1.22628	2.30974
66	WT	1.77653	2.32204	1.28784	2.41944
67	WT	1.79731	2.39836	1.30858	2.47271
68	WT	1.82381	2.43599	1.3107	2.50283
69	WT	1.93564	2.5865	1.33392	2.56192
70	WT	1.94468	2.62192	1.34117	2.67829
71	WT	1.99211	2.76016	1.3941	3.03448
72	WT	2.00925	2.76212	1.43037	3.07787
73	WT	2.12328	2.76212	1.43804	3.12098
74	WT	2.15935	2.80512	1.45946	3.18015
75	WT	2.21265	2.83495	1.46446	3.19552
76	WT	2.214	2.83983	1.52696	3.37603
77	WT	2.31043	2.85325	1.62803	3.78586
78	WT	2.41239	2.90865	1.8115	3.79127
79	WT	2.5524	2.95	1.92534	3.7986
80	WT	2.61149	3.06624	2.05796	4.10097
81	WT	2.61721	3.11632	2.08279	4.20976
82	WT	2.67942	3.14538	2.09576	4.32711
83	WT	2.70365	3.207	2.27432	4.35521
84	WT	2.72544	3.27202	2.29349	4.38298
85	WT	2.936	3.40367	2.30153	4.58542
86	WT	2.94196	3.40553	2.70493	4.74965
87	WT	2.96842	3.50375	2.76493	4.79297
88	WT	2.98521	3.57276	2.78311	4.83221
89	WT	3.17382	4.14016	2.89928	4.9897
90	WT	3.22002	4.15149	2.90538	5.03569
91	WT	3.27477	4.17201	2.99185	5.11031
92	WT	3.30429	4.53213	3.01381	5.36244
93	WT	3.36222	4.63759	3.07918	5.45399
94	WT	3.36653	5.44593	3.12903	5.72248
95	WT	3.47568	5.45092	3.35275	5.94665
96	WT	3.61208	5.64254	3.43027
97	WT	3.63514	5.65708	3.72962
98	WT	3.63514	5.68855	3.81748
99	WT	3.64618	6.04456	3.85029
100	WT	3.65002	6.37367	3.89092
101	WT	3.7452		4.01399
102	WT	3.80685		4.0248
103	WT	3.92559		4.05303
104	WT	3.94703		4.1461
105	WT	4.01327		4.30929
106	WT	4.19517		4.3786
107	WT	4.30889		5.02067
108	WT	4.30953
1	Cyp20A1-/-	0.0013763	0.00202713	0.00186408	0.0123306
2	Cyp20A1-/-	0.00141339	0.00636448	0.00299332	0.0297001
3	Cyp20A1-/-	0.00404474	0.00832603	0.00796249	0.0408146
4	Cyp20A1-/-	0.00412384	0.00934128	0.00989484	0.0627596
5	Cyp20A1-/-	0.00664521	0.0118989	0.0114596	0.0632943
6	Cyp20A1-/-	0.00797397	0.0146059	0.0118385	0.0962281
7	Cyp20A1-/-	0.0113067	0.0193866	0.0144899	0.147366
8	Cyp20A1-/-	0.0266983	0.214806	0.0162485	0.183385
9	Cyp20A1-/-	0.0278409	0.225667	0.0168024	0.259236
10	Cyp20A1-/-	0.0559564	0.234219	0.0184925	0.268112
11	Cyp20A1-/-	0.067222	0.252381	0.0212506	0.270365
12	Cyp20A1-/-	0.0912414	0.276889	0.0244758	0.29387
13	Cyp20A1-/-	0.1009	0.282875	0.0328844	0.297296
14	Cyp20A1-/-	0.114606	0.285636	0.0509389	0.328019
15	Cyp20A1-/-	0.115428	0.2893	0.0587312	0.328287
16	Cyp20A1-/-	0.115785	0.300064	0.0740072	0.371056
17	Cyp20A1-/-	0.117479	0.351964	0.0934323	0.503931
18	Cyp20A1-/-	0.118112	0.376893	0.103666	0.507241
19	Cyp20A1-/-	0.134736	0.381551	0.104154	0.523561
20	Cyp20A1-/-	0.153341	0.426246	0.127031	0.525192
21	Cyp20A1-/-	0.163597	0.446389	0.130627	0.53646
22	Cyp20A1-/-	0.205654	0.44841	0.142935	0.542468
23	Cyp20A1-/-	0.206153	0.458995	0.142949	0.560497
24	Cyp20A1-/-	0.223047	0.467508	0.14939	0.584842
25	Cyp20A1-/-	0.259737	0.524478	0.169882	0.592907
26	Cyp20A1-/-	0.28959	0.550498	0.182219	0.625965
27	Cyp20A1-/-	0.305639	0.616685	0.183199	0.67932
28	Cyp20A1-/-	0.330504	0.619254	0.184232	0.767592
29	Cyp20A1-/-	0.336726	0.776418	0.201025	0.826528
30	Cyp20A1-/-	0.379961	0.783518	0.204939	0.846187
31	Cyp20A1-/-	0.396277	0.784876	0.223013	0.932974
32	Cyp20A1-/-	0.399584	0.82982	0.243675	0.964082
33	Cyp20A1-/-	0.404416	0.85544	0.244992	1.0255
34	Cyp20A1-/-	0.405429	0.930263	0.274997	1.05969
35	Cyp20A1-/-	0.409037	0.961939	0.277997	1.12953
36	Cyp20A1-/-	0.417106	0.986261	0.288848	1.14687
37	Cyp20A1-/-	0.428565	0.990978	0.299975	1.22202
38	Cyp20A1-/-	0.43558	0.999026	0.325909	1.24368
39	Cyp20A1-/-	0.467737	1.09105	0.34707	1.24368
40	Cyp20A1-/-	0.533413	1.10173	0.36265	1.32522
41	Cyp20A1-/-	0.570066	1.12399	0.364058	1.33016
42	Cyp20A1-/-	0.613765	1.17578	0.367899	1.34008
43	Cyp20A1-/-	0.652273	1.2657	0.372167	1.38738
44	Cyp20A1-/-	0.654903	1.26732	0.408664	1.56223
45	Cyp20A1-/-	0.701641	1.28105	0.432768	1.57665
46	Cyp20A1-/-	0.709958	1.28387	0.444823	1.64517
47	Cyp20A1-/-	0.715725	1.33802	0.471423	1.65171
48	Cyp20A1-/-	0.734998	1.34611	0.510548	1.67812
49	Cyp20A1-/-	0.740513	1.3716	0.526366	1.78807
50	Cyp20A1-/-	0.791863	1.47267	0.534274	1.92237
51	Cyp20A1-/-	0.826405	1.50566	0.534934	1.99347
52	Cyp20A1-/-	0.833676	1.59581	0.535615	2.11558
53	Cyp20A1-/-	0.853992	1.67988	0.555719	2.13664
54	Cyp20A1-/-	0.855138	1.75637	0.578236	2.14211
55	Cyp20A1-/-	0.879675	1.76238	0.609889	2.14395
56	Cyp20A1-/-	0.881407	1.76566	0.613177	2.15618
57	Cyp20A1-/-	0.914842	1.77085	0.635385	2.20874
58	Cyp20A1-/-	0.950461	1.87551	0.645522	2.2518
59	Cyp20A1-/-	0.970733	1.87572	0.720164	2.35997
60	Cyp20A1-/-	0.976292	1.88108	0.725066	2.42347
61	Cyp20A1-/-	0.979713	2.00413	0.727587	2.48395
62	Cyp20A1-/-	1.09207	2.13487	0.836504	2.52218
63	Cyp20A1-/-	1.12029	2.1559	0.845249	2.81635
64	Cyp20A1-/-	1.14453	2.23432	0.847769	3.02323
65	Cyp20A1-/-	1.14828	2.23432	0.847769	3.03512
66	Cyp20A1-/-	1.17553	2.26337	0.874663	3.04225
67	Cyp20A1-/-	1.18862	2.35294	0.899756	3.26818
68	Cyp20A1-/-	1.21908	2.55407	0.904751	3.28242
69	Cyp20A1-/-	1.22631	2.56491	0.910261	3.36614
70	Cyp20A1-/-	1.34042	2.56491	0.910339	3.70914
71	Cyp20A1-/-	1.37563	2.62054	0.91296	3.75412
72	Cyp20A1-/-	1.37563	2.67299	0.932606	3.80337
73	Cyp20A1-/-	1.41768	2.84484	0.935765	3.81463
74	Cyp20A1-/-	1.46843	2.95948	0.947591	3.87639
75	Cyp20A1-/-	1.49467	2.98574	0.951829	3.96077
76	Cyp20A1-/-	1.54022	2.98606	0.965218	3.96304
77	Cyp20A1-/-	1.64626	3.44745	1.00634	4.2172
78	Cyp20A1-/-	1.65018	3.77905	1.00818	4.45326
79	Cyp20A1-/-	1.66053	3.93422	1.02957	4.61332
80	Cyp20A1-/-	1.66322	4.10203	1.10838	4.92986
81	Cyp20A1-/-	1.74344	4.17109	1.12093	4.95571
82	Cyp20A1-/-	1.80499	4.31668	1.12221	5.0355
83	Cyp20A1-/-	1.91049	4.31867	1.16395	5.04011
84	Cyp20A1-/-	1.9379	4.38197	1.19952	5.0468
85	Cyp20A1-/-	1.99162	4.39611	1.23156	5.18462
86	Cyp20A1-/-	2.16284	4.45235	1.24578	5.18476
87	Cyp20A1-/-	2.17494	4.49547	1.25409	5.26114
88	Cyp20A1-/-	2.17758	4.50411	1.30769	5.27489
89	Cyp20A1-/-	2.17906	4.57502	1.30812	5.82158
90	Cyp20A1-/-	2.22443	4.63004	1.30812	5.84813
91	Cyp20A1-/-	2.22797	4.92238	1.39872	5.88523
92	Cyp20A1-/-	2.31	5.09678	1.41211	5.90941
93	Cyp20A1-/-	2.33412	5.1152	1.4454	6.00673
94	Cyp20A1-/-	2.50775	5.15742	1.4472	6.05044
95	Cyp20A1-/-	2.5433	5.31783	1.48021	6.24115
96	Cyp20A1-/-	2.67689	5.43772	1.51206	6.24178
97	Cyp20A1-/-	2.67727	5.48051	1.56275	6.25186
98	Cyp20A1-/-	2.70054	5.71687	1.72127	6.56485
99	Cyp20A1-/-	2.73695	5.82604	1.75029	6.5652
100	Cyp20A1-/-	2.76983	5.97712	1.81885
101	Cyp20A1-/-	2.78513	6.45846	1.91185
102	Cyp20A1-/-	2.78777	6.46527	1.97289
103	Cyp20A1-/-	2.89663		1.97551
104	Cyp20A1-/-	2.97338		1.99986
105	Cyp20A1-/-	3.1301		2.30936
106	Cyp20A1-/-	3.13377		2.4727
107	Cyp20A1-/-	3.16573		2.66912
108	Cyp20A1-/-	3.22864		2.66982
109	Cyp20A1-/-	3.49641		2.79295
110	Cyp20A1-/-	4.05308		2.88308
111	Cyp20A1-/-	4.60933		3.00415
112	Cyp20A1-/-
113	Cyp20A1-/-
114	Cyp20A1-/-
115	Cyp20A1-/-

## Sheet: Figure2B_1
	Trial1	Trial1	Trial1	Trial1	Trial1	Trial1	Trial1	Trial1	Trial1	Trial1	Trial1	Trial1	Trial1	Trial1	Trial1	Trial1	Trial1	Trial1	Trial1	Trial1	Trial1	Trial1	Trial1	Trial1		Trial2	Trial2	Trial2	Trial2	Trial2	Trial2	Trial2	Trial2	Trial2	Trial2	Trial2	Trial2	Trial2	Trial2	Trial2	Trial2	Trial2	Trial2	Trial2	Trial2	Trial2	Trial2	Trial2
Time(min)	Wild-type	Wild-type	Wild-type	Wild-type	Wild-type	Wild-type	Wild-type	Wild-type	Wild-type	Wild-type	Wild-type	Wild-type	Wild-type	Wild-type	Wild-type	Wild-type	Wild-type	Wild-type	Wild-type	Wild-type	Wild-type	Wild-type	Wild-type	Wild-type		Wild-type	Wild-type	Wild-type	Wild-type	Wild-type	Wild-type	Wild-type	Wild-type	Wild-type	Wild-type	Wild-type	Wild-type	Wild-type	Wild-type	Wild-type	Wild-type	Wild-type	Wild-type	Wild-type	Wild-type	Wild-type	Wild-type	Wild-type
1	123.822	153.039	88.6445	113.714	156.109	110.495	35.0674	220.279	96.6936	69.9777	125.146	154.42	64.3971	207.981	97.6135	150.352	177.944	71.3154	215.062	108.458	140.317	92.0231	92.5798	43.9668		267.641	165.744	230.289	263.018	256.786	182.577	205.629	239.109	217.046	251.912	223.2	107.676	243.36	132.316	209.639	226.265	263.734	238.175	251.124	148.116	182.093	300.226	242.417
2	136.5	177.273	102.371	142.386	139.941	94.2715	124.468	232.316	84.704	88.7356	157.872	103.556	82.0933	208.421	116.287	177.264	191.248	69.2276	197.699	146.24	79.1753	105.321	90.5359	110.948		249.946	174.172	248.316	227.404	231.339	197.473	221.2	208.124	198.855	243.323	233.916	144.517	239.179	175.106	180.957	235.348	203.091	210.385	240.38	235.877	182.73	263.7	252.34
3	130.456	83.7082	103.618	137.439	164.138	143.607	149.854	231.973	139.53	108.348	129.442	112.47	83.3133	220.398	126.879	169.242	194.375	89.9838	203.484	144.583	106.117	100.92	87.0815	89.9678		275.34	209.515	260.118	241.964	189.429	194.086	221.786	234.191	171.796	232.027	227.871	160.542	264.822	226.003	178.339	256.169	243.406	212.227	258.001	177.423	225.517	255.166	227.399
4	115.237	87.5005	141.179	163.462	121.29	149.169	184.76	218.35	196.399	110.794	160.933	90.3223	79.6815	216.8	143.806	161.244	227.366	96.4233	190.587	164.263	135.808	130.423	83.8457	79.8685		222.001	193.63	250.99	241.081	211.693	137.751	229.005	243.086	214.835	232.413	216.304	156.125	247.104	230.238	167.822	271.838	238.678	228.198	251.645	207.977	219.702	262.271	229.112
5	139.452	83.9113	177.75	152.43	121.132	161.825	155.392	129.18	160.6	107.646	168.26	81.106	78.3432	211.365	124.94	194.652	215.608	148.834	199.63	150.092	133.558	123.352	94.8991	52.6602		215.537	160.57	281.536	241.503	184.94	171.427	216.537	237.382	205.349	247.623	202.719	177.502	224.565	149.619	158.33	251.763	229.357	183.493	244.61	147.816	208.216	247.928	226.201
6	154.38	86.0935	155.947	122.592	98.8516	167.202	182.593	125.459	201.237	101.97	164.594	85.2653	74.5182	222.472	124.761	200.234	209.887	128.362	209.3	183.865	195.351	144.473	113.54	52.6925		215.001	186.78	206.938	249.776	180.226	169.933	171.865	216.092	199.622	193.181	185.965	182.597	243.171	137.302	144.741	229.094	247.559	177.327	263.335	195.578	212.4	252.478	230.871
7	119.756	93.8911	170.837	175.4	104.353	150.596	175.888	127.45	223.605	95.7842	165.129	87.7028	103.917	221.976	126.959	236.065	257.043	105.712	212.034	189.238	212.057	145.988	111.643	61.9643		178.447	184.459	232.391	227.597	209.901	171.848	187.685	195.58	215.298	197.239	205.818	126.325	226.525	147.167	143.976	200.312	264.905	183.655	220.288	194.474	226.157	229.841	242.417
8	139.949	91.6119	139.349	166.56	99.6007	171.997	209	129.015	217.762	100.742	166.679	83.3628	112.878	186.471	159.284	210.126	266.784	101.407	216.657	167.84	195.973	151.707	104.562	68.9083		187.104	166.92	279.351	250.2	184.399	192.998	194.523	184.068	204.778	223.415	201.554	165.136	261.803	163.331	166.691	235.881	219.968	154.559	208.503	155.744	182.257	210.478	267.681
9	165.939	90.9573	157.835	144.271	102.888	163.767	164.851	130.838	187.549	100.014	194.044	75.2702	98.4496	217.542	134.071	205.724	207.489	88.5901	240.038	189.027	197.24	146.322	90.582	56.4231		221.024	175.579	237.907	232.498	191.479	192.809	204.74	192.293	212.803	211.038	178.671	169.068	277.44	162.074	163.326	245.091	242.369	214.978	176.972	148.71	194.111	212.195	243.755
10	125.837	84.7825	186.324	172.176	122.119	150.6	179.222	109.473	115.034	102.212	185.361	83.3575	98.1139	210.408	126.024	237.636	264.174	72.5475	237.306	154.91	207.784	146.951	125.973	51.5004		228.697	169.696	138.534	217.935	219.686	194.579	182.789	198.462	177.086	195.034	141.565	192.421	219.156	181.034	160.766	239.236	226.555	209.077	210.302	138.517	171.173	243.317	236.176
11	181.575	104.277	151.924	155.782	143.455	161.797	187.292	117.524	106.685	99.7921	209.341	74.7379	106.094	208.735	94.2767	221.22	250.491	82.2618	221.219	150.688	213.682	144.392	113.439	66.6968		252.985	161.863	133.623	217.802	197.389	184.836	199.731	172.828	222.658	175.127	197.631	183.974	263.279	205.073	148.234	227.475	229.031	136.413	168.519	153.471	194.401	237.102	229.038
12	146.887	211.758	175.427	161.794	130.78	114.616	192.727	105.393	110.853	109.037	200.234	77.1135	151.914	238.294	89.0189	155.611	269.827	89.2685	250.372	177.456	232.583	148.697	163.584	58.3718		273.819	169.183	198.381	229.028	178	164.994	172.328	180.401	206.205	207.119	208.408	120.933	232.782	128.243	158.358	203.791	220.017	167.965	177.3	141.106	153.528	235.978	218.867
13	131.509	207.388	173.424	130.961	108.6	68.2423	157.582	147.187	93.5742	143.656	208.615	77.6667	158.503	217.731	125.422	193.238	275.44	71.0808	197.073	188.106	194.921	142.043	174.7	65.9316		307.266	163.623	225.533	220.068	212.583	179.108	195.639	169.057	208.461	215.443	122.591	94.3165	250.785	164.424	157.45	155.373	225.719	208.483	203.082	103.165	205.271	217.49	219.626
14	115.851	206.258	171.802	113.373	147.397	111.121	165.245	119.127	79.8689	182.951	191.283	80.1524	188.945	240.679	143.136	212.002	233.973	80.0235	237.153	169.218	232.344	127.764	164.848	73.8321		268.029	93.7861	222.428	221.969	217.329	179.057	181.286	176.631	209.636	151.9	144.446	138.055	269.275	181.695	158.461	202.135	240.99	142.248	188.692	126.278	218.789	210.696	232.226
15	121.492	226.241	177.958	170.705	136.203	135.789	177.629	76.35	96.9824	183.605	198.919	74.2022	168.771	215.521	122.898	213.821	270.2	72.6575	255.855	209.072	260.329	147.524	169.32	108.645		281.099	124.63	206.488	237.826	222.667	181.831	193.839	179.085	208.558	114.434	186.532	192.265	259.081	154.903	136.246	153.762	217.734	176.417	189.049	139.673	211.225	217.448	244.919
16	153.215	114.13	157.455	198.939	99.0092	160.385	124.942	55.9258	115.215	191.419	189.892	81.4919	159.907	204.007	149.78	178.117	267.316	74.1012	249.698	179.821	209.235	128.223	162.415	159.358		281.143	139.189	111.509	227.918	197.046	191.662	159.242	215.736	188.206	103.031	209.418	159.064	249.475	111.503	188.315	137.187	238.594	139.45	220.481	93.0449	221.104	196.178	239.933
17	155.079	191.585	159.34	174.876	95.8688	158.3	113.328	48.6999	101.829	138.253	216.747	79.9529	158.435	204.508	142.944	173.583	290.684	75.532	258.22	162.474	201.877	170.116	154.183	178.505		278.169	153.311	198.581	228.955	230.044	188.553	174.514	153.491	198.881	92.6817	129.535	132.717	270.806	111.833	150.613	221.283	217.204	150.38	180.873	149.486	195.074	199.065	217.344
18	127.963	178.253	164.073	220.426	96.723	161.519	168.881	114.517	101.272	167.229	220.083	78.872	144.936	203.086	156.005	177.729	278.061	73.6532	245.882	190.909	205.927	172.44	170.838	176.643		217.272	172.779	205.082	235.752	206.214	167.018	180.982	160.596	189.021	101.602	99.136	155.285	255.767	145.299	109.045	211.451	220.841	145.277	200.929	104.331	205.921	203.105	255.821
19	151.688	93.2597	173.376	179.09	99.3989	160.141	108.094	212.74	145.152	177.981	194.457	81.1607	154.822	224.922	144.319	173.151	243.576	79.7935	252.503	204.425	227.41	177.944	164.509	159.883		166.645	165.506	122.342	229.278	173.32	162.69	191.159	165.734	223.241	93.5552	143.831	190.746	255.508	130.961	137.027	197.724	223.353	190.961	201.723	161.181	219.374	217.954	206.522
20	173.603	174.203	182.079	152.826	87.2556	177.013	150.292	155.227	207.5	175.382	200.247	73.752	146.772	228.241	117.03	187.584	185.638	75.0753	256.061	188.437	223.786	126.698	140.712	184.559		249.286	171.493	206.703	230.55	198.882	187.341	187.345	176.956	197.04	88.8989	165.532	112.926	247.397	182.591	161.886	219.931	228.605	155.854	240.639	139.164	236.383	190.022	267.54
21	154.636	218.267	169.646	70.4656	89.6349	153.701	100.376	221.974	179.696	143.974	203.315	71.7098	125.82	231.114	122.783	170.174	279.345	69.8707	224.112	109.269	225.247	167.394	152.067	144.479		197.101	150.472	238.627	233.83	146.075	189.914	95.1552	212.117	210.306	77.7463	174.325	119.788	143.776	158.743	137.196	193.737	227.785	115.091	244.53	175.978	239.339	233.554	242.889
22	173.477	208.281	160.972	59.658	76.3016	174.012	133.924	228.008	184.981	157.281	199.169	76.8335	163.064	212.395	116.968	87.4671	289.293	76.8104	243.32	132.87	212.766	181.259	153.391	184.089		208.567	148.406	114.003	237.825	167.49	169.857	165.235	189.083	207.045	75.7235	138.712	102.542	191.769	127.09	135.797	203.079	211.293	180.881	255.882	142.338	203.979	231.992	256.039
23	150.502	223.881	190.003	60.7252	74.022	148.309	137.697	243.502	209.342	122.391	181.77	92.1576	153.382	196.626	130.657	76.1949	196.141	100.966	266.333	133.619	211.234	193.817	159.467	148.178		216.271	149.155	139.867	236.672	208.048	154.666	120.712	213.899	215.378	168.247	155.245	74.1317	228.104	149.688	138.229	193.624	248.898	220.359	198.499	117.736	220.822	213.688	340.879
24	145.964	135.088	157.118	50.1412	92.839	140.29	151.636	218.351	124.768	156.498	189.83	144.307	141.49	220.721	129.985	57.2747	284.433	144.444	221.479	190.42	228.906	138.852	167.974	93.6504		225.535	164.32	208.074	212.742	179.36	204.969	163.182	223.009	227.508	220.2	150.772	104.909	204.025	194.945	121.799	197.118	258.768	172.149	167.992	128.616	217.396	193.483	383.942
25	160.078	76.0263	165.74	49.9311	122.751	153.255	127.272	227.482	131.482	190.786	194.296	164.234	106.345	208.821	109.883	59.7112	255.337	153.335	261.695	189.632	237.839	159.41	109.048	103.435		211.627	165.781	260.68	238.231	181.102	170.402	155.5	240.222	199.554	219.516	151.232	98.4546	184.683	114.476	163.414	143.227	243.833	243.085	218.963	170.809	209.092	205.087	382.033
26	152.094	69.4582	174.441	74.2632	73.4427	169.229	116.986	223.8	192.616	213.407	199.032	143.532	106.012	210.292	132.601	89.4623	279.44	118.505	278.834	194.327	239.859	146.793	182.803	72.8377		193.924	144.395	275.798	230.212	215.346	171.511	208.656	168.922	207.796	227.908	121.54	135.972	213.095	87.74	165.988	153.016	234.455	128.448	231.263	162.487	122.531	238.107	358.225
27	154.675	69.556	113.668	74.4813	60.6115	154.009	142.2	194.785	172.059	209.827	202.511	178.867	85.2259	218.443	137.482	144.639	279.705	90.6964	248.036	141.565	220.857	142.182	183.195	60.4525		137.331	146.466	115.558	239.041	223.899	186.862	176.261	196.062	191.463	242.349	153.797	97.0779	189.191	108.958	119.384	205.315	233.715	148.381	230.722	175.53	114.202	230.601	330.761
28	172.504	69.5941	116.597	69.7589	67.7287	166.908	123.095	229.497	122.495	209.34	185.713	179.665	68.917	190.266	144.975	115.491	291.885	84.8638	232.814	164.628	220.862	179.258	150.335	61.7121		215.852	148.599	82.2377	237.052	212.169	93.871	156.979	210.511	195.757	175.392	143.628	140.293	183.229	129.006	119.136	183.941	226.586	207.553	249.705	126.802	127.832	252.513	313.868
29	152.096	69.8113	72.7315	79.7787	74.7612	129.184	100.198	215.212	107.799	207.025	176.473	178.941	69.1407	214.57	172.15	146.961	320.872	76.2696	237.327	173.642	244.177	99.2734	113.27	64.3483		174.71	171.049	98.3339	226.083	194.681	136.549	109.474	204.433	217.82	194.204	160.294	141.629	225.581	127.36	101.721	188.578	223.013	118.114	236.595	173.393	181.018	249.933	147.183
30	183.5	167.094	196.601	174.509	145.874	198.181	166.764	201.849	198.747	159.39	225.682	173.653	203.524	237.898	170.016	186.266	218.959	189.399	209.326	208.998	198.454	190.681	164.568	162.912		178.379	231.535	228.255	180.813	181.823	245.906	217.998	220.121	178.923	217.142	164.23	193.783	244.746	126.337	165.942	280.006	271.251	267.793	205.146	176.916	191.594	256.02	262.425
31	194.9	174.693	199.604	188.015	144.616	192.856	178.876	191.129	162.075	157.023	210.713	171.891	188.714	229.089	166.778	193.247	202.503	186.844	214.18	210.064	176.762	200.402	179.52	174.471		205.763	224.828	237.27	224.419	165.236	332.458	211.01	248.405	168.589	220.498	173.464	198.417	244.151	119.859	169.19	261.533	292.66	211.126	216.851	187.859	179.168	266.759	260.195
32	198.481	178.459	201.93	204.525	144.822	191.532	192.875	199.603	170.643	161.394	193.196	180.618	188.58	216.769	189.946	188.055	202.592	171.163	224.086	202.263	190.498	212.922	170.443	208.888		211.518	212.208	246.144	277.673	174.492	358.709	280.608	223.599	176.322	237.777	176.134	225.746	225.316	149.183	182.442	247.514	273.099	211.988	172.313	177.039	220.557	256.811	220.155
33	193.629	187.572	208.391	186.633	96.9736	219.715	179.817	203.464	173.513	155.681	156.886	182.437	179.677	225.736	199.079	208.91	206.269	169.317	208.805	200.848	172.413	201.758	188.128	190.634		229.582	216.599	235.421	294.464	174.5	280.326	207.813	246.089	178.297	229.13	184.129	231.45	223.801	164.728	180.533	277.136	261.805	235.358	169.061	178.341	213.476	287.086	224.421
34	203.923	204.113	191.012	205.613	151.825	212.143	185.946	210.66	201.152	162.646	183.011	182.162	193.06	217.06	171.192	203.358	203.13	183.52	207.33	196.536	182.985	200.405	182.578	171.646		210.214	216.044	246.214	249.356	172.926	240.79	205.444	230.016	190.39	242.377	173.584	234.682	212.064	177.799	192.137	291.917	228.999	214.376	181.399	189.775	203.145	283.549	246.695
35	198.237	178.553	199.988	190.964	151.541	218.819	183.909	237.879	190.679	158.869	219.441	166.354	151.17	201.879	172.678	203.596	245.461	171.526	214.285	196.58	169.447	199.722	172.75	183.224		221.223	207.328	249.669	209.093	183.334	265.46	249.181	246.513	199.392	237.921	186.805	242.014	229.367	209.548	184.586	283.798	241.368	214.932	193.462	174.477	215.856	270.012	236.459
36	186.151	210.117	192.444	177.897	112.616	194.312	181.482	235.092	200.215	156.63	195.9	173.042	178.751	203.204	171.208	224.197	246.786	141.198	215.35	200.005	159.876	185.757	193.963	171.59		222.011	207.956	276.678	256.648	186.002	284.535	209.677	243.742	205.492	227.188	201.486	228.882	212.394	198.729	199.7	247.742	221.954	192.629	211.606	177.675	210.007	282.497	214.51
37	196.026	201.523	196.733	185.344	98.5302	203.889	176.264	254.051	182.296	158.162	193.226	180.445	147.141	200.121	190.698	201.875	247.107	156.085	211.252	211.472	167.93	188.394	170.293	180.319		220.88	189.793	288.403	256.595	179.479	230.744	212.843	191.814	219.002	210.028	182.479	223.858	201.826	209.232	186.083	236.783	193.716	200.05	181.459	187.776	207.032	255.037	207.381
38	171.635	204.03	182.095	163.867	146.91	206.71	177.639	238.151	190.415	184.369	184.74	170.837	107.113	198.816	172.604	187.506	215.152	153.84	209.026	210.1	181.232	194.128	160.908	171.646		212.876	176.503	261.669	242.317	162.497	260.41	204.303	210.269	212.022	221.223	197.897	221.749	181.134	201.839	198.054	225.002	177.163	193.03	166.764	188.167	173.403	239.931	221.351
39	195.227	198.21	90.9429	170.684	104.851	203.713	153.773	211.525	179.376	180.103	187.124	159.915	144.9	197.939	165.133	162.856	238.792	154.707	215.353	229.181	163.168	188.967	165.494	173.121		200.215	145.751	243.55	257.45	177.222	262.535	211.677	219.062	193.57	223.279	185.403	186.923	173.174	195.678	180.756	227.234	168.142	178.091	164.055	176.287	216.35	180.246	143.9
40	106.639	152.697	85.3027	114.204	104.685	156.825	92.3053	214.685	75.3269	110.408	131.01	135.737	113.227	185.322	121.06	135.872	203.518	111.909	167.825	121.133	146.001	123.136	113.65	101.354		132.683	146.706	140.956	248.53	175.907	130.605	119.911	145.981	161.641	134.296	130.202	114.872	148.501	125.314	142.375	156.555	182.476	163.355	168.244	162.356	192.844	152.714	98.1071
41	102.683	144.431	71.8766	120.239	98.1305	122.647	63.8955	178.928	115.448	89.7457	88.4071	138.497	82.897	179.177	123.022	138.974	212.379	72.6796	206.505	104.607	99.5656	84.731	72.4807	114.674		89.6162	128.788	89.3731	223.613	166.737	107.972	115.01	133.117	155.076	110.517	92.4478	96.6954	149.463	90.8256	125.935	166.652	151.039	151.063	157.294	149.877	198.872	160.022	107.463
42	99.7277	149.437	79.305	111.916	99.5926	135.196	136.544	182.633	149.741	94.6214	139.513	107.783	80.8911	192.462	121.003	143.354	168.55	70.1136	214.252	144.113	63.874	90.1736	73.4441	100.671		150.601	145.039	151.904	227.026	172.87	133.481	154.157	121.33	150.312	114.855	88.305	106.128	180.537	88.9772	128.816	141.664	166.937	182.755	111.475	149.406	253.389	181.367	120.753
43	101.832	158.341	75.3891	112.372	94.3895	133.462	144.918	221.689	176.329	106.207	135.378	97.0358	83.5179	202.797	125.949	134.267	215.863	65.5829	202.089	139.046	67.1632	84.2217	128.072	108.75		185.783	137.68	153.325	218.324	183.191	152.989	109.439	126.157	135.35	125.118	92.4053	98.991	207.522	87.3344	127.092	182.828	201.755	181.237	153.837	158.789	221.15	188.721	162.215
44	80.8718	95.5236	68.8933	117.086	97.7613	130.124	152.268	193.343	208.631	89.5411	129.369	72.0558	112.272	178.53	139.845	104.328	218.298	91.4083	206.146	131.602	63.4124	124.179	118.984	98.9559		190.985	140.141	102.617	219.179	190.815	153.824	141.518	99.4206	184.465	140.208	87.5503	88.9078	173.177	75.7849	139.979	192.926	198.52	169.05	131.375	141.046	219.839	188.752	202.383
45	86.328	81.696	58.7003	117.129	98.1135	106.244	152.983	97.957	142.519	98.4191	155.753	70.4228	92.1291	199.653	100.431	134.19	217.841	112.964	178.312	145.181	69.6209	127.25	120.064	67.8274		202.005	144.223	120.968	230.78	166.683	131.628	133.211	121.397	174.763	140.515	89.0537	80.1359	172.694	91.8969	150.488	165.032	200.286	119.515	142.75	197.548	215.166	190.377	106.384
46	139.153	78.8677	130.107	111.982	92.8821	92.6405	166.645	98.2375	123.158	95.1361	125.939	67.3711	79.4934	182.212	97.2505	136.986	224.037	101.806	203.834	125.954	77.1728	155.368	133.702	69.2166		212.832	144.687	151.577	237.634	152.15	146.354	178.048	133.34	165.511	149.57	107.592	86.5423	188.343	89.5114	144.844	192.313	196.172	188.137	164.94	131.674	216.392	169.091	122.514
47	126.269	71.0042	183.419	96.0668	95.3782	85.7499	166.878	103.421	80.3119	98.334	162.041	67.6469	144.847	214.583	98.6895	105.76	259.467	78.3404	239.386	175.748	79.1307	151.493	121.659	60.7575		240.043	145.411	197.241	212.277	163.927	167.707	187.223	129.115	193.058	139.534	117.471	91.9565	198.741	89.5365	168.312	178.015	237.316	179.037	195.914	150.737	193.889	143.192	152.829
48	117.722	70.237	189.229	90.9837	97.4497	95.6347	168.856	78.6523	87.3171	97.1285	148.609	69.8487	96.3842	204.886	92.4985	99.5936	218.85	79.0903	231.175	130.893	64.6456	142.473	150.759	91.2186		175.526	168.055	208.031	233.716	150.134	155.724	132.187	173.954	220.494	89.7992	122.48	77.1221	230.41	105.101	153.948	191.374	195.072	174.839	186.268	170.968	212.816	157.603	149.596
49	130.286	84.764	205.619	135.863	91.9472	171.058	145.292	51.11	97.8283	90.5201	171.49	66.198	91.6834	175.246	87.8967	120.679	267.204	84.8171	232.248	154.135	65.0132	147.074	127.556	101.215		182.756	149.215	190.248	227.707	160.462	138.088	181.961	174.495	205.229	92.9722	130.503	63.2162	185.435	107.791	92.7041	192.908	219.932	204.479	179.35	140.738	165.361	172.347	206.351
50	207.073	193.725	212.202	181.65	131.762	193.567	227.198	202.522	200.963	190.174	196.823	143.066	163.171	217.249	170.472	181.857	236.901	196.661	215.002	221.391	193.95	233.229	179.172	189.646		225.164	230.098	245.626	185.775	256.246	232.58	158.894	240.336	221.614	223.095	168.43	203.403	252.196	183.518	166.009	257.285	281.548	295.232	207.512	203.482	211.525	318.233	268.292
51	197.757	181.79	196.14	177.537	143.669	206.101	220.97	232.738	165.343	171.242	190.867	174.265	182.288	240.586	209.332	174.344	236.609	162.979	228.162	213.557	193.794	203.406	181.877	197.371		248.717	220.861	251.432	225.656	231.338	253.486	199.819	225.502	225.198	222.141	172.276	199.531	228.131	199.242	185.489	247.014	211.524	215.646	187.635	222.142	211.327	293.913	234.456
52	195.171	170.382	208.403	197.292	148.533	196.145	206.62	233.27	167.513	178.147	194.957	156.783	208.07	235.566	207.186	182.411	238.86	182.551	223.404	201.155	196.85	200.495	198.019	173.558		266.968	212.021	258.758	234.896	216.462	292.212	242.648	229.117	239.404	216.213	181.726	201.287	214.885	193.974	185.16	245.658	190.86	212.188	182.192	173.517	207.375	287.326	248.335
53	180.161	194.9	224.956	180.14	156.829	205.053	194.604	246.115	185.578	180.339	200.004	161.273	185.606	226.403	205.331	176.029	245.574	157.71	210.368	216.868	187.292	195.626	181.128	186.688		257.231	219.33	233.296	251.061	229.11	264.573	207.852	239.247	201.436	197.525	177.566	204.445	208.293	181.927	185.401	223.216	190.324	216.929	180.909	174.859	192.651	287.932	225.084
54	175.422	201.194	215.086	199.728	136.9	177.165	175.584	228.825	180.332	190.226	214.518	176.578	164.721	227.605	186.415	177.841	250.519	147.446	205.311	190.87	162.781	201.847	203.41	171.337		241.599	195.114	222.815	225.817	197.259	225.057	223.309	229.87	212.365	199.393	165.176	202.185	184.864	191.432	186.525	246.31	167.637	195.029	184.83	169.147	199.316	219.643	195.066
55	172.174	178.142	186.852	169.571	159.146	207.674	195.571	214.998	190.44	181.408	191.174	168.686	189.619	227.285	188.455	183.671	284.397	132.499	205.842	203.879	154.726	195.355	185.092	167.148		215.695	172.045	252.128	247.769	166.038	228.869	196.413	221.552	229.457	205.52	186.492	193.776	188.39	208.583	172.289	239.679	186.758	223.675	176.886	188.591	200.914	183.771	146.53
56	172.16	151.034	207.48	181.585	123.158	217.149	160.347	237.858	193.988	176.979	184.826	183.507	170.426	209.929	183.658	190.782	257.406	158.106	198.533	224.379	156.873	184.08	197.73	188.16		218.331	156.753	229.351	237.573	183.861	215.539	228.068	194.039	209.544	209.178	182.588	172.721	193.313	199.743	182.434	226.391	181.949	232.151	188.752	181.627	221.14	244.097	134.842
57	159.914	197.536	201.051	184.534	175.86	214.685	177.361	245.56	215.731	180.971	185.867	136.467	177.04	223.802	180.017	197.522	255.708	155.528	211.651	230.676	161.043	181.376	172.96	167.295		203.278	165.297	239.127	249.212	180.732	227.798	206.187	195.874	210.259	199.698	168.08	182.575	177.221	213.49	176.329	225.651	147.258	203.156	174.106	189.094	198.199	245.029	130.218
58	188.617	177.346	184.702	172.635	142.304	183.35	184.934	208.565	193.84	177.459	179.868	146.081	143.804	185.897	187.83	183.385	269.608	158.155	192.152	209.669	156.889	178.487	149.778	179.042		207.77	172.524	233.094	235.574	175.541	194.935	206.306	166.632	204.648	201.806	161.265	166.981	157.188	194.679	165.572	182.181	166.009	197.973	168.067	193.104	232.323	243.513	124.777
59	157.996	184.988	195.022	179.075	143.522	192.01	168.688	240.09	175.701	163.738	189.76	163.082	131.863	189.63	196.432	192.056	254.231	144.703	190.792	210.133	151.457	182.638	125.714	153.982		177.462	147.697	224.235	240.025	186.388	199.064	192.37	191.957	207.663	172.888	158.767	181.571	168.428	195.382	178.213	199.796	151.879	183.559	156.836	166.949	228.464	221.962	131.072
60	92.4121	148.475	119.856	135.109	134.179	136.085	85.4022	162.003	115.476	94.2539	126.337	113.728	115.542	156.337	122.651	142.712	132.21	119.634	137.102	123.853	86.5929	143.515	117.295	106.941		119.83	145.041	136.269	211.21	167.735	121.886	122.056	131.477	117.93	137.088	122.547	112.301	117.559	99.777	136.7	104.293	152.055	174.64	144.306	129.409	176.519	106.755	114.575
61	90.2369	147.393	124.947	130.583	111.238	124.025	68.4225	156.803	138.955	87.5945	84.0861	128.161	72.8099	201.028	97.3645	140.079	131.377	73.9394	190.125	109.656	59.5195	141.495	73.3585	76.7379		105.735	104.84	96.4392	216.07	166.109	86.1515	192.299	119.138	156.67	123.931	96.8592	106.042	136.566	102.757	107.356	97.0744	152.353	137.438	140.118	89.1486	169.601	139.075	101.967
62	111.759	93.4883	186.924	85.7012	89.7376	143.927	69.0189	71.5773	183.767	90.079	75.7818	126.428	71.7793	181.521	113.143	138.657	149.257	75.0964	218.419	127.267	61.4151	172.311	73.6309	55.8351		151.88	98.986	96.6825	208.746	165.496	86.2355	145.59	131.23	168.291	116.423	86.7742	79.3742	167.686	111.346	90.5994	91.8542	156.564	138.82	149.136	101.2	169.384	129.182	141.417
63	108.75	88.6769	112.622	72.0513	84.5762	150.885	63.5962	71.9557	186.62	82.5316	115.88	145.68	85.4672	164.681	121.148	128.822	174.87	78.321	158.304	125.177	60.1495	153.022	75.2845	58.0764		144.485	107.398	111.565	225.641	167.091	82.4849	171.545	136.513	152.831	142.98	86.0369	75.826	160.825	104.153	105.458	201.883	206.126	166.671	129.424	168.628	202.998	141.389	160.61
64	111.627	88.8879	170.178	65.0172	88.0209	146.317	156.372	67.3702	190.906	91.2276	156.205	145.863	96.7636	187.348	134.578	140.58	148.872	131.581	121.72	125.403	58.4482	157.548	85.5121	104.754		156.826	106.901	119.826	233.245	154.14	89.158	96.4767	135.799	188.027	142.703	83.9134	88.006	176.297	104.643	134.075	161.152	222.22	152.675	140.166	158.001	156.408	158.711	132.611
65	134.105	86.0565	186.085	69.6217	83.4232	153.04	151.119	66.2276	170.89	89.6518	172.375	121.677	101.178	179.976	104.191	110.943	160.777	123.465	226.264	109.53	54.5993	147.811	88.0668	116.82		170.582	126.442	126.591	229.309	137.73	161.828	101.586	115.293	185.835	179.219	90.6563	84.4471	167.862	99.2349	163.65	184.298	223.361	142.46	129.215	157.571	160.901	177.047	136.047
66	117.759	90.3498	156.921	73.2478	80.8137	154.979	144.698	66.9863	96.398	82.4005	161.379	110.562	101.11	182.876	131.288	115.314	189.948	124.664	237.705	123.921	48.6216	165.609	95.5407	102.571		177.736	128.279	133.397	228.044	154.888	140.254	127.387	124.943	190.749	172.164	102.891	94.0822	196.83	146.78	141.101	153.771	214.831	166.989	135.637	168.565	156.82	159.722	168.799
67	68.915	99.8699	138.913	61.3604	79.7814	164.754	141.728	66.0654	120.409	100.57	139.873	180.821	71.9705	201.849	152.41	115.078	181.364	123.628	241.606	123.786	52.416	143.175	97.1502	117.647		164.592	135.129	147.465	198.306	156.907	164.666	116.091	111.963	152.555	183.566	151.795	96.4884	179.015	156.815	146.989	167.288	222.709	137.793	137.076	162.115	175.593	126.943	149.634
68	120.763	94.7012	199.531	61.7785	78.6557	144.911	109.306	64.9119	190.455	126.729	187.014	135.759	81.1594	212.513	152.283	151.57	183.449	107.995	111.611	155.29	56.1821	164.77	111.51	88.8392		157.292	150.191	154.209	233.477	146.067	165.657	110.81	89.9592	212.168	190.072	164.111	107.482	179.334	143.505	157.934	146.804	211.016	105.952	148.775	157.034	173.66	140.898	155.779
69	105.346	96.8528	160.574	61.7002	80.8156	155.165	147.165	68.4825	178.204	176.968	197.931	93.9978	83.4107	220.797	141.209	169.898	158.644	93.156	121.105	199.807	51.4579	124.609	72.3107	117.042		209.881	145.319	182.919	220.652	163.976	156.691	82.2535	120.989	213.588	133.479	152.926	104.663	160.375	145.665	151.911	167.118	205.262	168.155	155.775	155.664	150.097	149.534	107.567
70	215.031	201.364	216.986	175.425	161.279	228.966	229.34	189.282	198.585	180.846	215.406	155.105	188.641	213.11	183.907	213.673	226.179	219.327	221.556	211.064	187.371	187.467	176.108	216.479		256.81	240.537	225.657	203.179	267.846	232.01	191.251	241.36	239.001	238.937	176.774	190.434	277.931	219.2	168.723	251.893	252.649	240.624	234.475	205.107	227.988	272.025	267.85
71	204.853	190.827	211.181	190.794	159.803	204.948	216.073	223.426	174.039	173.438	211.928	186.731	191.371	249.198	194.772	185.279	247.84	181.319	226.237	240.675	177.323	229.228	180.641	169.139		249.778	208.861	256.598	260.39	267.407	241.293	232.913	230.949	216.266	245.024	183.096	188.92	230.775	209.54	183.105	259.996	205.289	213.282	221.416	204.219	220.065	262.173	278.383
72	217.209	180.7	224.941	190.354	144.447	212.835	200.613	211.728	170.899	179.215	208.909	185.893	170.592	232.583	200.752	171.074	245.138	177.814	204.377	236.852	191.371	212.198	182.139	187.85		249.022	207.32	231.32	260.111	231.902	242.086	179.675	223.092	224.067	239.418	186.823	179.912	213.303	213.044	190.032	251.739	182.401	214.591	206.284	201.641	208.099	258.545	237.007
73	183.386	184.945	216.811	182.936	154.023	221.523	188.241	228.187	177.897	200.564	193.951	186.953	176.065	234.076	188.422	166.778	246.052	185.184	208.519	211.626	183.662	210.741	186.305	194.633		246.176	199.331	210.3	226.712	218.911	223.612	211.004	221.716	207.774	224.627	176.072	169.179	226.355	193.107	169.74	207.868	191.443	205.192	191.894	213.669	174.463	219.278	222.005
74	206.478	205.854	192.153	172.504	131.053	194.807	206.822	237.035	199.336	159.081	187.694	174.102	159.301	220.43	202.277	184.072	255.697	163.464	211.971	201.546	192.573	217.81	169.727	173.524		243.868	190.166	225.828	244.098	213.74	226.215	190.864	222.947	227.88	221.93	186.243	180.415	211.306	195.155	210.188	236.283	174.62	201.697	186.395	235.604	203.92	217.874	193.015
75	188.109	209.998	207.862	163.279	124.143	184.038	179.107	221.108	187.55	172.52	169.148	173.386	147.939	199.307	181.325	173.731	258.252	139.38	214.581	206.635	195.095	189.695	175.627	183.244		272.142	179.058	238.113	224.018	189.944	190.323	241.651	200.119	222.388	238.949	170.885	163.252	191.654	171.902	178.086	211.066	201.054	192.755	198.558	211.825	225.68	195.781	155.699
76	166.934	221.842	202.028	148.272	135.81	205.454	164.075	220.936	233.314	174.278	181.811	192.885	148.587	210.524	184.412	186.784	279.443	146.335	219.69	208.955	214.589	206.97	180.246	181.844		235.069	159.792	245.61	227.86	184.268	216.368	213.865	211.338	188.811	202.722	179.456	174.872	158.881	195.529	199.7	230.932	176.212	205.004	172.054	208.167	245.083	226.835	130.274
77	170.194	202.2	214.568	184.621	140.609	198.895	159.548	227.388	181.013	158.337	199.276	172.456	149.955	206.706	187.227	186.649	267.513	144.949	221.532	193.039	177.457	180.943	181.42	157.7		229.859	169.554	217.836	245.837	182.676	207.291	215.249	195.443	214.885	216.396	166.659	162.69	166.175	223.948	182.458	193.061	169.378	241.767	170.212	208.748	221.131	184.206	122.285
78	162.762	184.072	188.757	156.696	137.904	196.486	163.158	206.633	184.597	196.12	180.686	154.234	101.323	205.452	172.682	181.348	259.886	136.54	197.997	205.774	196.535	106.53	158.342	164.923		227.885	153.443	202.768	244.533	183.332	224.461	226.677	191.332	198.563	201.497	172.647	172.12	152.631	208.974	180.175	205.226	154.528	211.059	162.661	213.881	232.395	146.033	117.235
79	168.447	201.386	99.7175	173.958	156.047	201.326	184.044	221.048	177.77	172.052	178.402	142.94	102.999	207.974	191.739	168.838	269.166	168.136	181.859	216.348	183.671	59.9861	140.734	145.719		224.71	162.719	218.623	217.922	167.288	217.213	193.177	164.092	198.864	201.311	158.077	176.936	159.837	212.931	180.474	184.653	152.069	185.599	158.866	193.893	201.842	156.242	92.045
80	94.6285	174.502	76.3918	100.991	112.752	129.279	99.9984	183.093	105.834	125.815	119.503	112.132	104.721	181.039	108.88	129.144	145.808	129.937	129.761	113.806	118.278	151.053	77.8843	104.475		133.762	130.874	134.443	189.052	141.298	132.657	131.746	108.75	130.332	120.412	145.823	131.631	157.331	126.448	158.107	115.716	150.235	138.009	129.371	154.334	132.264	178.351	131.613
81	99.3751	184.629	74.393	112.847	65.1086	118.733	66.185	160.82	119.23	102.87	110.64	134.87	73.0374	206.294	80.7038	123.231	134.78	142.114	145.491	101.132	98.6643	108.223	97.0477	71.6051		120.569	125.553	92.4308	178.137	170.156	72.7862	130.806	101.403	112.077	115.965	91.6394	92.8627	118.271	87.0369	123.156	143.141	159.88	162.058	142.011	175.423	177.816	129.343	113.39
82	120.102	113.907	62.4426	123.677	72.2393	130.244	103.424	190.845	113.743	99.6257	132.836	119.119	60.5626	159.802	109.208	104.745	186.105	110.952	165.028	92.5385	94.1013	145.142	83.5942	74.1543		164.614	137.217	110.963	200.844	147.277	70.6588	148.796	63.6083	117.206	107.338	119.386	104.942	155.141	82.0512	121.898	152.034	168.988	149.72	111.188	162.151	192.758	107.341	101.108
83	124.426	148.645	99.5575	51.8069	135.058	147.861	52.24	190.345	125.342	105.51	140.692	151.696	66.7379	193.979	124.631	139.455	101.788	126.816	199.559	108.191	80.7273	150.323	87.7997	87.0165		188.223	140.801	166.162	184.823	153.285	92.2284	138.922	62.2407	155.993	107.591	107.788	79.5886	152.767	74.6268	116.016	159.1	173.777	121.507	146.739	139.59	156.179	124.744	146.204
84	128.905	78.2202	166.871	43.8181	111.016	163.683	93.8675	213.185	142.654	106.681	152.235	141.663	60.2809	176.722	120.96	126.228	85.2597	102.917	218.337	128.651	80.1427	150.394	96.34	76.5706		198.18	143.939	159.351	212.077	168.174	80.9689	162.486	120.165	135.415	147.793	118.208	77.3573	168.079	83.9426	120.753	129.426	186.645	164.011	134.467	181.867	120.795	170.289	134.548
85	83.1393	70.2055	146.742	43.3642	114.685	171.368	159.834	72.1712	100.848	100.733	153.532	128.461	62.7334	197.004	128.545	126.005	112.883	118.957	112.555	136.112	84.8741	155.41	91.7078	83.9885		207.807	147.066	167.123	209.137	176.664	110.674	144.222	115.563	164.632	126.642	160.629	78.1891	173.098	112.465	147.118	179.274	162.904	179.88	141.508	147.087	166.193	164.175	119.513
86	123.91	69.0815	179.949	40.847	135.687	165.225	168.198	63.1107	95.9956	89.4504	166.265	148.533	63.3131	200.001	119.46	165.657	169.482	121.12	184.81	128.368	85.0379	138.345	89.7015	83.5063		214.515	150.103	128.71	216.527	174.203	133.297	154.412	119.876	159.336	132.168	166.79	70.4107	178.796	114.923	168.103	168.423	183.088	171.479	146.3	148.597	188.032	165.402	137.828
87	115.19	69.932	184.824	44.6252	133.302	121.73	158.217	64.6936	91.4393	88.9095	171.968	119.649	73.197	210.817	133.735	131.034	149.309	83.1802	193.66	115.075	85.2346	145.027	97.6472	85.5893		197.016	130.687	173.534	232.629	155.837	137.596	98.802	103.716	176.168	114.598	161.468	68.4726	173.377	135.074	145.558	181.261	191.665	123.633	154.846	173.362	154.757	153.217	138.561
88	120.447	70.1495	187.238	70.7445	155.633	172.363	161.461	64.0659	89.2639	87.798	191.352	155.778	83.3458	200.612	105.67	139	169.718	76.2327	164.876	146.074	86.0449	175.175	102.443	94.1951		193.851	141.556	198.705	219.025	163.793	130.14	91.7735	153.908	159.804	164.855	161.172	76.0592	168.221	130.472	157.245	172.461	200.371	126.285	163.12	148.539	164.188	181.874	124.933
89	128.797	73.1375	188.012	65.1834	103.727	142.315	151.954	58.3809	81.6661	102.673	171.553	161.591	79.9262	187.579	135.264	155.688	191.999	73.0639	197.225	128.438	73.6042	181.678	87.8904	89.7635		203.715	128.794	184.829	217.92	143.447	133.857	131.284	146.208	206.574	121.664	175.358	76.3097	170.571	139.738	135.847	201.155	184.516	98.9831	153.147	164.156	144.186	174.942	157.406
[truncated: 89 more columns]

## Sheet: Figure2B_2
Fish	Genotype	Trial	TotalActivityDark	TotalActivityLight
1	WT	1	5611.56	3292.1
2	WT	1	5718.59	3174.16
3	WT	1	5866.64	4070.81
4	WT	1	5410.64	2641.92
5	WT	1	4205.36	3020.78
6	WT	1	6084.05	4166.47
7	WT	1	5580.24	3742.79
8	WT	1	6660.72	3543.75
9	WT	1	5603.54	3894.71
10	WT	1	5191.4	3002.13
11	WT	1	5805.79	4314.95
12	WT	1	5075.83	3568.76
13	WT	1	4936.01	2586.39
14	WT	1	6491.82	5717.64
15	WT	1	5571.98	3544.97
16	WT	1	5617.99	3947.84
17	WT	1	7311.73	5263.91
18	WT	1	4936.39	3005.48
19	WT	1	6318.53	5557.03
20	WT	1	6321.14	3894.49
21	WT	1	5378.07	2271.71
22	WT	1	5721.24	4244.73
23	WT	1	5254.81	2962.09
24	WT	1	5337.73	2710.77
25	WT	2	6810.19	5143.92
26	WT	2	5791.07	4075.06
27	WT	2	7175.79	4327.85
28	WT	2	7136.85	6543.66
29	WT	2	5887.8	4857.15
30	WT	2	7316.86	3768.25
31	WT	2	6368.75	4052.01
32	WT	2	6516.14	3671.05
33	WT	2	6222.09	5002.08
34	WT	2	6544.83	4018.03
35	WT	2	5304.71	3604.78
36	WT	2	5854.71	2709.1
37	WT	2	6109.73	5092.82
38	WT	2	5758.23	3253.53
39	WT	2	5465.52	4104.07
40	WT	2	7104.56	4837.79
41	WT	2	6065.55	5678.07
42	WT	2	6406.48	4640.62
43	WT	2	5572.66	4423.77
44	WT	2	5773.58	4595.58
45	WT	2	6294.49	5378.87
46	WT	2	7262.36	4683.12
47	WT	2	5891.96	4102.7
48	WT	3	6414.13	3798.87
49	WT	3	5727.51	4696.53
50	WT	3	6386.42	5074.93
51	WT	3	7571.74	6323.11
52	WT	3	6041.73	3242.89
53	WT	3	7298.07	3816.95
54	WT	3	6649.16	5013.47
55	WT	3	6287.04	5497.86
56	WT	3	5945.14	3363.39
57	WT	3	6410.09	4663.7
58	WT	3	7822	6549.1
59	WT	3	6763.9	5135.27
60	WT	3	6106.52	4487.23
61	WT	3	5502.07	3539.23
62	WT	3	5634.87	3629.85
63	WT	3	6834.52	4762.89
64	WT	3	7533.44	5876.16
65	WT	3	5917.21	3266.05
66	WT	3	6212.36	5380.57
67	WT	3	6070.8	4269.93
68	WT	3	6127.12	3721.71
69	WT	3	6568.23	3793
70	WT	3	6480.58	5149.75
71	WT	3	6484.25	3988.74
1	Cyp20A1-/-	1	5609.84	3361.26
2	Cyp20A1-/-	1	5756.21	4929.93
3	Cyp20A1-/-	1	6719.58	4914.69
4	Cyp20A1-/-	1	4727.02	4421.1
5	Cyp20A1-/-	1	6834.73	7956.03
6	Cyp20A1-/-	1	4463.74	3876.31
7	Cyp20A1-/-	1	5911.04	5854.34
8	Cyp20A1-/-	1	7164.68	6449.15
9	Cyp20A1-/-	1	6042.55	5780.85
10	Cyp20A1-/-	1	7446.52	6907.41
11	Cyp20A1-/-	1	5947.02	5341.21
12	Cyp20A1-/-	1	6436.88	4501.93
13	Cyp20A1-/-	1	5982.58	3612.15
14	Cyp20A1-/-	1	5094.17	4080.12
15	Cyp20A1-/-	1	6276.42	5765.67
16	Cyp20A1-/-	1	7786.46	6137.07
17	Cyp20A1-/-	2	7432.13	5523.87
18	Cyp20A1-/-	2	5119.74	3781.73
19	Cyp20A1-/-	2	6276.29	5330.17
20	Cyp20A1-/-	2	6899.4	7253.32
21	Cyp20A1-/-	2	7264.9	5192.38
22	Cyp20A1-/-	2	7117.76	5499.29
23	Cyp20A1-/-	2	6714.71	5008.73
24	Cyp20A1-/-	2	6294.19	4610.4
25	Cyp20A1-/-	2	7047.22	5325.97
26	Cyp20A1-/-	2	6584.9	4971.35
27	Cyp20A1-/-	2	7196.9	6839.37
28	Cyp20A1-/-	2	6616.5	4813.18
29	Cyp20A1-/-	2	6825.15	4541.08
30	Cyp20A1-/-	2	6778.28	4375.89
31	Cyp20A1-/-	2	7285.6	6869.8
32	Cyp20A1-/-	2	8076.76	5205.68
33	Cyp20A1-/-	2	8227.1	6894.26
34	Cyp20A1-/-	2	7504.77	5882.51
35	Cyp20A1-/-	2	8343.16	7052.25
36	Cyp20A1-/-	2	6761.88	5044.38
37	Cyp20A1-/-	2	7079.9	6054.24
38	Cyp20A1-/-	2	6331.32	4951.2
39	Cyp20A1-/-	2	6599.73	4969.15
40	Cyp20A1-/-	2	7521.16	6147.21
41	Cyp20A1-/-	2	6013.84	3299.7
42	Cyp20A1-/-	3	7305.25	4514.97
43	Cyp20A1-/-	3	6588.75	3343.04
44	Cyp20A1-/-	3	6078.13	4878.59
45	Cyp20A1-/-	3	8084.52	3325.91
46	Cyp20A1-/-	3	6778.26	5289.55
47	Cyp20A1-/-	3	6005.5	4339.6
48	Cyp20A1-/-	3	7717.51	4684.7
49	Cyp20A1-/-	3	6113.61	3220.03
50	Cyp20A1-/-	3	6710.09	4287.7
51	Cyp20A1-/-	3	7784.62	5249.75
52	Cyp20A1-/-	3	6469.91	4316.93
53	Cyp20A1-/-	3	6172.54	5097.56
54	Cyp20A1-/-	3	6232.07	4349.17
55	Cyp20A1-/-	3	7371.59	4580.93
56	Cyp20A1-/-	3	5845	4467.7
57	Cyp20A1-/-	3	6735.6	5007.14
58	Cyp20A1-/-	3	5183.33	3415.28
59	Cyp20A1-/-	3	6202.57	4147.22
60	Cyp20A1-/-	3	7127.68	5262.97
61	Cyp20A1-/-	3	6662.8	5572.33
62	Cyp20A1-/-	3	6723.1	3107.29
63	Cyp20A1-/-	3	8392.57	4023.41
64	Cyp20A1-/-	3	7331.56	4356.07
65	Cyp20A1-/-	3	7703.95	5099.46

## Sheet: Figure2C
Fish	Genotype	dB	Latency_ms
1	WT	43	65
2	WT	43	6.33333
3	WT	43	6.33333
4	WT	43	16.5
5	WT	43	3.5
6	WT	43	47.5
7	WT	43	7.5
8	WT	43	4.5
9	WT	43	3.66667
10	WT	43	7
11	WT	43	60.5
12	WT	43	6.5
13	WT	43	7.33333
14	WT	43	6.66667
15	WT	43	4.75
16	WT	43	5.66667
17	WT	43	33
18	WT	43	6.25
19	WT	43	9
20	WT	43	44.75
21	WT	43	35.5
22	WT	43	5.66667
23	WT	43	78
24	WT	43	49.75
25	WT	43	6.5
26	WT	43	24
27	WT	43	4
28	WT	43	6
29	WT	43	29.5
30	WT	43	37
31	WT	43	7.75
32	WT	43	48
33	WT	43	34
34	WT	43	6.25
35	WT	43	8
36	WT	43	9
37	WT	43	24
38	WT	43	4
39	WT	43	6.5
40	WT	43	7
41	WT	43	5.66667
42	WT	43	6
43	WT	43	58
44	WT	43	8
45	WT	43	7.66667
46	WT	43	5.33333
47	WT	43	7.75
48	WT	43	7
49	WT	43	5.66667
50	WT	43	16
51	WT	43	10
52	WT	43	7
53	WT	43	5.25
54	WT	43	7.25
55	WT	43	6.33333
56	WT	43	7
57	WT	43	19.5
58	WT	43	4.75
59	WT	43	7.66667
60	WT	43	4.75
61	WT	43	7.5
62	WT	43	4.75
63	WT	43	34
64	WT	43	6.5
65	WT	43	6.75
66	WT	43	6.66667
67	WT	43	5.66667
68	WT	43	22
69	WT	43	8
70	WT	43	7
71	WT	43	59.6667
72	WT	43	47.75
73	WT	43	4.33333
74	WT	43	7.33333
75	WT	43	7.66667
76	WT	43	5
77	WT	43	19
78	WT	43	7.5
79	WT	43	5.5
80	WT	43	5.66667
81	WT	43	6.25
82	WT	43	6.5
83	WT	43	6.66667
84	WT	43	5
85	WT	43	35
86	WT	43	52.6667
87	WT	43	5.25
88	WT	43	5
89	WT	43	8.75
90	WT	43	7
91	WT	43	30.25
92	WT	43	6.25
93	WT	43	6.66667
94	WT	43	5.75
95	WT	43	43
96	WT	43	4.75
97	WT	43	88.5
98	WT	43	27
99	WT	43	6.5
100	WT	43	6.5
101	WT	43	13.3333
102	WT	43	3.5
103	WT	43	7.25
104	WT	43	7
105	WT	43	5.5
106	WT	43	32
107	WT	43	22.5
108	WT	43	6.75
109	WT	43	40
110	WT	43	7.5
111	WT	43	7
112	WT	43	4.75
113	WT	43	29.6667
114	WT	43	5
115	WT	43	28
116	WT	43	22.3333
117	WT	43	55
118	WT	43	7
119	WT	43	53
120	WT	43	5
121	WT	43	7
122	WT	43	7.5
123	WT	43	6.5
124	WT	43	6
125	WT	43	6
126	WT	43	16.25
127	WT	43	61
128	WT	43	94
129	WT	43	74
130	WT	43	8
131	WT	43	6.5
132	WT	43	68.3333
133	WT	43	7.5
134	WT	43	21
135	WT	43	5
136	WT	43	19
137	WT	43	4.5
138	WT	43	5
1	Cyp20A1-/-	43	28.5
2	Cyp20A1-/-	43	22.5
3	Cyp20A1-/-	43	12
4	Cyp20A1-/-	43	6
5	Cyp20A1-/-	43	6.33333
6	Cyp20A1-/-	43	5.66667
7	Cyp20A1-/-	43	7
8	Cyp20A1-/-	43	6.75
9	Cyp20A1-/-	43	5
10	Cyp20A1-/-	43	125
11	Cyp20A1-/-	43	6
12	Cyp20A1-/-	43	45
13	Cyp20A1-/-	43	27
14	Cyp20A1-/-	43	6
15	Cyp20A1-/-	43	21.75
16	Cyp20A1-/-	43	6
17	Cyp20A1-/-	43	6
18	Cyp20A1-/-	43	5.33333
19	Cyp20A1-/-	43	5
20	Cyp20A1-/-	43	4.5
21	Cyp20A1-/-	43	6.66667
22	Cyp20A1-/-	43	40
23	Cyp20A1-/-	43	6.25
24	Cyp20A1-/-	43	6
25	Cyp20A1-/-	43	17.25
26	Cyp20A1-/-	43	9.5
27	Cyp20A1-/-	43	5
28	Cyp20A1-/-	43	26.75
29	Cyp20A1-/-	43	22.5
30	Cyp20A1-/-	43	6.5
31	Cyp20A1-/-	43	6.75
32	Cyp20A1-/-	43	79.5
33	Cyp20A1-/-	43	5.66667
34	Cyp20A1-/-	43	6
35	Cyp20A1-/-	43	6.66667
36	Cyp20A1-/-	43	4.66667
37	Cyp20A1-/-	43	41
38	Cyp20A1-/-	43	6
39	Cyp20A1-/-	43	5
40	Cyp20A1-/-	43	23.3333
41	Cyp20A1-/-	43	63.6667
42	Cyp20A1-/-	43	6
43	Cyp20A1-/-	43	27.3333
44	Cyp20A1-/-	43	28
45	Cyp20A1-/-	43	5.5
46	Cyp20A1-/-	43	6
47	Cyp20A1-/-	43	5
48	Cyp20A1-/-	43	7.33333
49	Cyp20A1-/-	43	6.33333
50	Cyp20A1-/-	43	4
51	Cyp20A1-/-	43	6
52	Cyp20A1-/-	43	4.75
53	Cyp20A1-/-	43	8
54	Cyp20A1-/-	43	7
55	Cyp20A1-/-	43	4.25
56	Cyp20A1-/-	43	18.3333
57	Cyp20A1-/-	43	8
58	Cyp20A1-/-	43	5.5
59	Cyp20A1-/-	43	6
60	Cyp20A1-/-	43	6.5
61	Cyp20A1-/-	43	95
62	Cyp20A1-/-	43	5.75
63	Cyp20A1-/-	43	7
64	Cyp20A1-/-	43	44
65	Cyp20A1-/-	43	7
66	Cyp20A1-/-	43	5.33333
67	Cyp20A1-/-	43	44
68	Cyp20A1-/-	43	61
69	Cyp20A1-/-	43	58.75
70	Cyp20A1-/-	43	62
71	Cyp20A1-/-	43	7
72	Cyp20A1-/-	43	34.5
73	Cyp20A1-/-	43	4.33333
74	Cyp20A1-/-	43	79.25
75	Cyp20A1-/-	43	4.33333
76	Cyp20A1-/-	43	27.3333
77	Cyp20A1-/-	43	7.66667
78	Cyp20A1-/-	43	6.66667
79	Cyp20A1-/-	43	4.5
80	Cyp20A1-/-	43	6.5
81	Cyp20A1-/-	43	5
82	Cyp20A1-/-	43	4.5
83	Cyp20A1-/-	43	5
84	Cyp20A1-/-	43	39.5
85	Cyp20A1-/-	43	5.33333
86	Cyp20A1-/-	43	8
87	Cyp20A1-/-	43	5
88	Cyp20A1-/-	43	18
89	Cyp20A1-/-	43	20
90	Cyp20A1-/-	43	3.5
91	Cyp20A1-/-	43	47.6667
92	Cyp20A1-/-	43	5.33333
93	Cyp20A1-/-	43	4
94	Cyp20A1-/-	43	6.5
95	Cyp20A1-/-	43	6
96	Cyp20A1-/-	43	26
97	Cyp20A1-/-	43	4.75
98	Cyp20A1-/-	43	6
99	Cyp20A1-/-	43	9.5
100	Cyp20A1-/-	43	34
101	Cyp20A1-/-	43	6.75
102	Cyp20A1-/-	43	7
103	Cyp20A1-/-	43	7
104	Cyp20A1-/-	43	40
105	Cyp20A1-/-	43	6.33333
106	Cyp20A1-/-	43	34.5
107	Cyp20A1-/-	43	7
108	Cyp20A1-/-	43	6
109	Cyp20A1-/-	43	5
110	Cyp20A1-/-	43	6.66667
111	Cyp20A1-/-	43	6.66667
112	Cyp20A1-/-	43	5.5
113	Cyp20A1-/-	43	39.3333
114	Cyp20A1-/-	43	4.25
115	Cyp20A1-/-	43	49
116	Cyp20A1-/-	43	6.5
117	Cyp20A1-/-	43	58
118	Cyp20A1-/-	43	5.25
119	Cyp20A1-/-	43	5.5
120	Cyp20A1-/-	43	29
121	Cyp20A1-/-	43	6
122	Cyp20A1-/-	43	6
123	Cyp20A1-/-	43	5
124	Cyp20A1-/-	43	84
125	Cyp20A1-/-	43	7.66667
126	Cyp20A1-/-	43	6
127	Cyp20A1-/-	43	18.3333

## Sheet: Figure2D
Stimulus	WT	WT	WT	WT	WT	WT	WT	WT	WT	WT	WT	Cyp20A1-/-	Cyp20A1-/-	Cyp20A1-/-	Cyp20A1-/-	Cyp20A1-/-	Cyp20A1-/-	Cyp20A1-/-	Cyp20A1-/-	Cyp20A1-/-	Cyp20A1-/-	Cyp20A1-/-
Baseline	0.811966	0.640741	0.846154	0.84768	0.598485	0.758547	0.874459	0.644444	0.824675	0.821734	0.770655	0.729762	0.774411	0.89127	0.85	0.877778	0.747475	1	0.547619	0.860317	0.913753	0.821549
1-3	0.549908	0.566667	0.530449	0.611111	0.444444	0.568376	0.607937	0.300641	0.533333	0.422222	0.482295	0.518315	0.655556	0.492521	0.519231	0.853535	0.447222	0.62963	0.268132	0.566468	0.467599	0.519841
4-6	0.47619	0.508852	0.432692	0.54995	0.285714	0.417094	0.438889	0.051282	0.163492	0.17906	0.332738	0.434921	0.702381	0.377778	0.334554	0.728283	0.333333	0.424242	0.131944	0.359509	0.466346	0.266071
7-9	0.461538	0.532634	0.429365	0.562698	0.347222	0.441392	0.407738	0	0.129167	0.123016	0.276923	0.426389	0.703175	0.325397	0.407937	0.685185	0.380342	0.441725	0.169444	0.204762	0.398611	0.244444
10-12	0.5	0.528571	0.544444	0.69475	0.345299	0.443723	0.526696	0.066667	0.379762	0.28022	0.348485	0.465278	0.610989	0.414225	0.410714	0.735198	0.430556	0.57129	0.171032	0.366071	0.51998	0.301282
13-15	0.444444	0.464957	0.52634	0.639805	0.360684	0.413889	0.499242	0	0.089087	0.18779	0.266667	0.420437	0.571429	0.355556	0.337286	0.671551	0.390278	0.43956	0.083333	0.175595	0.315278	0.254701
16-18	0.398611	0.446154	0.465079	0.536538	0.351389	0.380556	0.396627	0.020833	0.065278	0.142857	0.289484	0.353114	0.531944	0.375	0.349206	0.641636	0.261111	0.538961	0.110119	0.131944	0.384722	0.251832
19-21	0.5	0.501709	0.411905	0.431746	0.276923	0.377167	0.391453	0.084722	0.086111	0.07906	0.241071	0.349206	0.604762	0.361111	0.310897	0.562271	0.206838	0.460872	0.020833	0.211111	0.361905	0.206838
Recovery	0.785714	0.846154	0.615385	0.833333	0.615385	0.769231	1	0.533333	0.8	0.538462	0.666667	0.75	1	0.769231	0.857143	0.7	0.928571	1	0.692308	0.875	0.8	0.866667

## Sheet: Figure3
VideoNr	Date	FishStrain	Sex	FileName	TotalTime_centre	TotalTime_wall	TimePercent_centre	TimePercent_wall	AverageVelocity_centre	AverageVelocity_wall	TotalDistance_centre	TotalDistance_wall	TotalTime_bottomFourth	TotalTime_topThreeFourth	TimePercent_bottomFourth	TimePercent_topThreeFourth	AverageVelocity_bottomFourth	AverageVelocity_topThreeFourth	TotalDistance_bottomFourth	TotalDistance_topThreeFourth	TotalTime_bottomHalf	TotalTime_topHalf	TimePercent_bottomHalf	TimePercent_topHalf	AverageVelocity_bottomHalf	AverageVelocity_topHalf	TotalDistance_bottomHalf	TotalDistance_topHalf	TotalTime_bottomThreeFourth	TotalTime_topFourth	TimePercent_bottomThreeFourth	TimePercent_topFourth	AverageVelocity_bottomThreeFourth	AverageVelocity_bottomFourth	TotalDistance_bottomThreeFourth	TotalDistance_topFourth	TotalTime_bottomThird	TotalTime_topTwoThirds	TimePercent_bottomThird	TimePercent_topTwoThirds	AverageVelocity_bottomThird	AverageVelocity_topTwoThirds	TotalDistance_bottomThird	TotalDistance_topTwoThirds	LatencyFirstEntry	LatencySecondEntry	NoTransitionsToTopHalf	TotalFreezeTime	NoFreezingEpisodes
1	2162021	WT	m	raw/1_ABm_Cyp20m_02162021.xls_Tank_1	477	122	79.6327	20.3673	68.9331	67.5128	32892.6	8288.32	5	594	0.834725	99.1653	66.6672	68.6606	364.448	40816.5	110	489	18.3639	81.6361	67.5611	68.8875	7488.02	33692.9	338	261	56.4274	43.5726	68.3117	69.0713	23137.2	18043.7	27	572	4.50751	95.4925	67.4739	68.6993	1878.02	39302.9	5	18	26	24	6
1	2162021	Cyp20	m	raw/1_ABm_Cyp20m_02162021.xls_Tank_2	308	291	51.419	48.581	75.9448	62.872	23423.9	18327.2	434	165	72.4541	27.5459	65.29	80.8972	28370.7	13380.4	565	33	94.4816	5.51839	68.0975	94.5093	38540.9	3210.16	591	8	98.6644	1.33556	69.3698	86.0275	41060	691.088	509	90	84.975	15.025	66.5914	86.4956	33926.1	7824.97	279	285	28	23	13
2	2162021	Cyp20	m	raw/2_Cyp20m_ABm_02162021.xls_Tank_1	157	442	26.2104	73.7896	88.8132	61.8381	14008.8	27344.8	494	105	82.4708	17.5292	64.4608	89.8452	31863	9490.64	578	21	96.4942	3.50584	68.1414	90.0209	39406.2	1947.45	597	2	99.6661	0.33389	68.822	96.6764	41128	225.578	536	63	89.4825	10.5175	66.2642	91.4794	35550.8	5802.84	166	180	21	18	2
2	2162021	WT	m	raw/2_Cyp20m_ABm_02162021.xls_Tank_2	376	223	62.7713	37.2287	54.1423	48.9886	20402.6	10929.4	190	409	31.7195	68.2805	49.7838	53.3593	9468.88	21863.1	338	261	56.4274	43.5726	51.2308	53.5143	17343.3	13988.7	456	143	76.1269	23.8731	53.0578	49.5696	24238.6	7093.41	248	351	41.4023	58.5977	50.3511	53.5501	12505.5	18826.4	76	99	42	23	6
3	2162021	Cyp20	f	raw/3_Cyp20f_ABf_02162021.xls_Tank_1	286	313	47.7462	52.2538	66.6939	48.3096	19127.8	15127.4	398	201	66.4441	33.5559	49.273	72.5947	19641.8	14613.3	511	88	85.3088	14.6912	53.8657	75.8041	27554.1	6701.09	571	28	95.3255	4.67446	56.2539	74.0692	32149.1	2106.03	450	149	75.1252	24.8748	51.2904	74.6646	23125.2	11130	100	135	30	28	7
3	2162021	WT	f	raw/3_Cyp20f_ABf_02162021.xls_Tank_2	569	30	94.9917	5.00835	56.3968	61.3061	32123.6	1859.62	135	464	22.5376	77.4624	51.2326	58.2211	6931.77	27051.5	520	79	86.8114	13.1886	55.7007	62.8299	28990.4	4992.88	589	10	98.3306	1.66945	56.4009	70.6685	33257.7	725.53	325	274	54.2571	45.7429	54.5388	59.1415	17746.9	16236.3	94	119	82	38	16
4	2162021	WT	m	raw/4_ABm_Cyp20m_02162021.xls_Tank_1	475	124	79.2988	20.7012	59.9531	56.4574	28531.7	7002.6	76	523	12.6878	87.3122	58.8948	59.2792	4485.82	31048.4	246	352	41.1371	58.8629	60.6638	58.2274	14981.9	20552.3	454	145	75.793	24.207	59.4625	58.5066	27009.8	8524.42	138	461	23.0384	76.9616	60.0269	58.9904	8337.74	27196.5	4	77	71	13	1
4	2162021	Cyp20	m	raw/4_ABm_Cyp20m_02162021.xls_Tank_2	242	357	40.4007	59.5993	71.9521	48.4255	17446	17310.5	441	158	73.6227	26.3773	51.1484	76.8591	22587.2	12169.4	528	71	88.1469	11.8531	55.0217	79.4459	29073.5	5683.03	584	15	97.4958	2.50417	57.3487	79.4795	33495.4	1261.07	479	120	79.9666	20.0334	52.7435	78.6211	25295.8	9460.74	58	61	41	13	1
5	2162021	WT	f	raw/5_ABf_Cyp20f_02162021.xls_Tank_1	370	228	61.8729	38.1271	46.2598	41.0724	17160.9	9404.21	174	424	29.097	70.903	41.7551	45.3196	7305.76	19259.3	302	297	50.4174	49.5826	43.4772	45.0948	13137.4	13427.7	421	178	70.2838	29.7162	45.2085	42.0845	19061.4	7503.66	222	377	37.0618	62.9382	42.6083	45.2646	9474.67	17090.4	65	79	25	17	2
5	2162021	Cyp20	f	raw/5_ABf_Cyp20f_02162021.xls_Tank_2	383	216	63.9399	36.0601	59.8461	47.6591	22957	10310.3	332	267	55.4257	44.5743	47.2662	65.6329	15719.2	17548.1	500	99	83.4725	16.5275	51.7904	73.8947	25924.6	7342.67	571	28	95.3255	4.67446	54.8743	67.0814	31364.3	1902.87	415	184	69.2821	30.7179	49.4689	68.9577	20567.5	12699.7	68	71	22	18	10
6	2162021	Cyp20	m	raw/6_Cyp20m_ABm_02162021.xls_Tank_1	294	305	49.0818	50.9182	97.6943	69.1951	28803.5	21111.4	303	296	50.5843	49.4157	71.1171	95.5837	21593.5	28321.4	439	160	73.2888	26.7112	78.4231	96.3339	34498.3	15416.6	550	49	91.8197	8.1803	82.1298	95.1287	45212.4	4702.53	364	235	60.7679	39.2321	74.0535	97.3496	26982.6	22932.3	150	164	61	22	34
6	2162021	WT	m	raw/6_Cyp20m_ABm_02162021.xls_Tank_2	423	176	70.6177	29.3823	75.5736	61.1297	31990.3	10797.5	111	488	18.5309	81.4691	62.9057	73.2392	7005.6	35782.2	288	311	48.0801	51.9199	69.0247	73.4472	19909	22878.8	445	154	74.2905	25.7095	71.8384	69.8232	32032.7	10755.1	188	411	31.3856	68.6144	65.992	73.7618	12437.3	30350.5	49	55	43	22	22
7	2162021	Cyp20	f	raw/7_Cyp20f_ABf_02162021.xls_Tank_1	201	397	33.612	66.388	68.8056	52.3155	13896.4	20819.8	444	155	74.1235	25.8765	53.8801	69.2912	23962.3	10754	541	58	90.3172	9.6828	56.786	67.9464	30768.6	3947.69	586	13	97.8297	2.17028	57.6411	67.9529	33823.8	892.448	485	114	80.9683	19.0317	55.0107	70.0064	26716.9	7999.4	10	23	53	23	6
7	2162021	WT	f	raw/7_Cyp20f_ABf_02162021.xls_Tank_2	412	187	68.7813	31.2187	60.5338	49.8664	24990.4	9330	190	409	31.7195	68.2805	51.3319	59.9419	9782.16	24538.2	344	255	57.429	42.571	55.3944	59.6504	19079.7	15240.7	478	121	79.7997	20.2003	56.8745	58.5212	27231.5	7088.87	252	347	42.0701	57.9299	53.579	59.8394	13516.2	20804.2	1	53	40	24	5
8	2162021	WT	f	raw/8_ABf_Cyp20f_02162021.xls_Tank_1	341	258	56.9282	43.0718	43.0524	39.2493	14698.1	10147.3	318	281	53.0885	46.9115	38.7458	44.4245	12325	12520.3	447	152	74.6244	25.3756	40.5478	43.9572	18149.2	6696.15	523	76	87.3122	12.6878	41.1621	43.1239	21530.5	3314.79	370	229	61.7696	38.2304	39.8981	43.8629	14787.6	10057.8	21	29	43	20	2
8	2162021	Cyp20	f	raw/8_ABf_Cyp20f_02162021.xls_Tank_2	274	325	45.7429	54.2571	48.6126	38.5054	13353.9	12523.2	372	227	62.1035	37.8965	39.0767	49.7948	14570.4	11306.7	478	121	79.7997	20.2003	41.3167	50.3042	19776.9	6100.23	550	49	91.8197	8.1803	42.5284	49.7963	23390.6	2486.5	415	184	69.2821	30.7179	40.1119	49.9492	16673.2	9203.97	100	132	20	21	7
9	2162021	WT	m	raw/9_ABm_Cyp20m_02162021.xls_Tank_1	519	80	86.6444	13.3556	69.2785	52.6535	35985.6	4238.61	146	453	24.374	75.626	53.7729	71.3419	7884.9	32339.3	420	179	70.1169	29.8831	63.1486	76.1661	26537.1	13687.1	571	28	95.3255	4.67446	66.7816	72.4181	38172.3	2051.85	253	346	42.2371	57.7629	58.2919	73.4329	14747.9	25476.3	83	85	56	18	6
9	2162021	Cyp20	m	raw/9_ABm_Cyp20m_02162021.xls_Tank_2	244	355	40.7346	59.2654	84.7008	67.4413	20717.8	23964.1	437	162	72.9549	27.0451	70.0748	86.3449	30662.4	14019.5	556	43	92.8214	7.17863	73.1852	91.0313	40725.1	3956.83	590	9	98.4975	1.5025	74.483	74.1631	44009.5	672.412	493	106	82.3038	17.6962	71.3986	88.7466	35230.4	9451.52	12	383	59	24	7
10	2162021	WT	m	raw/10_ABm_Cyp20m_02162021.xls_Tank_1	360	239	60.1002	39.8998	82.2194	61.2453	29664.7	14645.8	170	429	28.3806	71.6194	66.6823	76.707	11364.9	32945.7	358	241	59.7663	40.2337	75.1158	71.9957	26914	17396.6	475	124	79.2988	20.7012	77.2163	61.0605	36698.3	7612.21	248	351	41.4023	58.5977	70.418	76.2901	17489.5	26821	3	29	65	20	13
10	2162021	Cyp20	m	raw/10_ABm_Cyp20m_02162021.xls_Tank_2	247	352	41.2354	58.7646	67.4599	53.6971	16687.3	18931.8	436	163	72.788	27.212	55.5458	69.5876	24243.9	11375.2	544	55	90.818	9.18197	57.6324	76.5025	31388.5	4230.59	593	6	98.9983	1.00167	59.1736	77.191	35109.7	509.461	480	119	80.1336	19.8664	56.2897	71.8065	27062.2	8556.94	104	119	42	15	0
11	2162021	Cyp20	m	raw/11_Cyp20m_ABm_02162021.xls_Tank_1	190	409	31.7195	68.2805	83.2883	58.4017	15885.8	23898	400	199	66.778	33.222	59.6928	79.5634	23879.1	15904.7	497	102	82.9716	17.0284	65.0634	72.4081	32388.5	7395.28	565	34	94.3239	5.67613	66.782	58.519	37794.2	1989.65	437	162	72.9549	27.0451	61.505	79.2986	26926.9	12856.9	82	129	66	31	27
11	2162021	WT	m	raw/11_Cyp20m_ABm_02162021.xls_Tank_2	551	48	91.9866	8.01336	63.355	57.5898	34919.2	2808.46	94	505	15.6928	84.3072	55.1228	64.3434	5225.65	32502	442	157	73.7896	26.2104	59.3164	72.889	26225.8	11501.9	571	28	95.3255	4.67446	62.0186	80.5008	35460.2	2267.44	228	371	38.0634	61.9366	57.6721	66.0866	13158.9	24568.8	41	47	60	15	6
12	2162021	Cyp20	f	raw/12_Cyp20f_ABf_02162021.xls_Tank_1	287	312	47.9132	52.0868	61.3545	46.4389	17655.8	14496.7	408	191	68.1135	31.8865	47.7086	66.1734	19500.1	12652.4	538	61	89.8164	10.1836	51.7693	69.5445	27870.8	4281.62	591	8	98.6644	1.33556	53.1722	81.4569	31424.8	727.682	482	117	80.4674	19.5326	49.6677	69.7175	23963	8189.48	90	100	28	27	6
12	2162021	WT	f	raw/12_Cyp20f_ABf_02162021.xls_Tank_2	303	296	50.5843	49.4157	55.6912	46.6871	16881.9	13856.7	236	363	39.399	60.601	45.33	55.0732	10708.5	20030.1	341	258	56.9282	43.0718	47.3289	56.39	16148.6	14590	449	150	74.9583	25.0417	50.215	54.2794	22553.2	8185.33	290	309	48.414	51.586	46.1352	56.0345	13414.6	17324	53	58	9	33	8
13	2162021	Cyp20	m	raw/13_Cyp20m_ABm_02162021.xls_Tank_1	58	541	9.6828	90.3172	88.0687	44.3607	5140.27	24024.3	566	33	94.4908	5.50918	45.7062	97.607	25884.9	3279.59	593	6	98.9983	1.00167	47.9037	111.726	28419.7	744.838	599	0	100	0	48.5574	96.1832	29097.2	67.3283	580	19	96.828	3.17195	46.6381	108.56	27087.4	2077.12	372	434	6	105	60
13	2162021	WT	m	raw/13_Cyp20m_ABm_02162021.xls_Tank_2	418	181	69.783	30.217	71.3935	59.6738	29854.4	10846.7	90	509	15.025	84.975	60.1015	69.2125	5421.16	35279.9	259	340	43.2387	56.7613	65.8727	69.3474	17113.7	23587.4	422	177	70.4508	29.5492	68.9177	65.2875	29101.7	11599.4	163	436	27.212	72.788	63.2348	69.5621	10309.4	30391.7	31	50	58	31	34
14	2162021	Cyp20	f	raw/14_Cyp20f_ABf_02162021.xls_Tank_1	171	428	28.5476	71.4524	66.5745	53.6801	11402	23010.9	522	77	87.1452	12.8548	55.22	71.859	28865.3	5547.52	584	15	97.4958	2.50417	57.1833	64.08	33421.7	991.104	596	3	99.4992	0.500835	57.3604	57.506	34240.3	172.518	557	42	92.9883	7.01169	56.2821	71.3829	31352.9	3059.95	479	533	10	45	26
14	2162021	WT	f	raw/14_Cyp20f_ABf_02162021.xls_Tank_2	228	371	38.0634	61.9366	62.1079	61.5833	14177.2	22888.4	452	147	75.4591	24.5409	62.0332	61.0122	28090.7	8974.89	579	20	96.6611	3.3389	61.4335	71.7235	35604.8	1460.77	597	2	99.6661	0.33389	61.6446	95.2792	36830.6	235.022	522	77	87.1452	12.8548	61.8029	61.6478	32287.9	4777.71	95	96	9	32	7
15	2162021	Cyp20	m	raw/15_Cyp20m_ABm_02162021.xls_Tank_1	121	478	20.2003	79.7997	62.1462	44.9059	7536.26	21495	536	63	89.4825	10.5175	45.7592	70.5048	24533	4498.2	595	4	99.3322	0.66778	48.1383	81.3043	28659.9	371.29	599	0	100	0	48.3907	2.6965E+308	29031.2	0	570	29	95.1586	4.8414	46.7834	79.2517	26677.4	2353.78	155	189	5	18	3
15	2162021	WT	m	raw/15_Cyp20m_ABm_02162021.xls_Tank_2	311	288	51.9199	48.0801	74.9569	57.8067	23336.6	16683	266	333	44.4073	55.5927	58.0376	73.6559	15492.2	24527.4	369	230	61.6027	38.3973	62.9146	72.7774	23232.3	16787.3	482	117	80.4674	19.5326	66.3094	68.3444	32014.2	8005.41	302	297	50.4174	49.5826	60.2756	73.259	18249.4	21770.1	46	60	43	33	14
16	2162021	WT	f	raw/16_ABf_Cyp20f_02162021.xls_Tank_1	448	151	74.7913	25.2087	58.9612	51.8317	26432.3	7859.42	164	435	27.379	72.621	50.4893	59.6832	8315.59	25976.1	370	229	61.7696	38.2304	54.5018	61.4535	20198.4	14093.3	516	83	86.1436	13.8564	56.5736	60.7675	29201.4	5090.29	244	355	40.7346	59.2654	52.7784	60.1645	12883.2	21408.5	36	37	113	24	11
16	2162021	Cyp20	f	raw/16_ABf_Cyp20f_02162021.xls_Tank_2	197	402	32.8881	67.1119	70.6562	59.8648	13961.7	24085.6	461	138	76.9616	23.0384	60.7593	72.2919	28044.5	10002.8	540	59	90.1503	9.84975	62.0868	75.5962	33574.5	4472.77	577	22	96.3272	3.67279	63.0446	72.9716	36395.7	1651.59	498	101	83.1386	16.8614	61.2553	74.0659	30541.9	7505.34	192	207	15	27	11
17	2162021	WT	m	raw/17_ABm_Cyp20m_02162021.xls_Tank_1	381	218	63.606	36.394	66.1533	53.9932	25255.1	11779.5	243	356	40.5676	59.4324	55.7605	65.8037	13564.7	23470	401	198	66.9449	33.0551	59.6885	65.8665	23968.9	13065.7	531	68	88.6477	11.3523	61.5952	62.7824	32717.3	4317.34	310	289	51.7529	48.2471	57.2622	66.5202	17770.4	19264.3	26	28	50	15	0
17	2162021	Cyp20	m	raw/17_ABm_Cyp20m_02162021.xls_Tank_2	170	429	28.3806	71.6194	95.8807	71.438	16306.1	30708.8	485	114	80.9683	19.0317	73.3487	99.6189	35598.6	11416.3	564	35	94.1569	5.84307	76.5674	107.295	43245.3	3769.62	593	6	98.9983	1.00167	78.0276	107.53	46272.9	741.96	523	76	87.3122	12.6878	74.7324	103.21	39112.4	7902.47	165	234	36	20	8
18	2162021	WT	f	raw/18_ABf_Cyp20f_02162021.xls_Tank_1	239	360	39.8998	60.1002	72.2783	56.9675	17325.1	20521.6	296	303	49.4157	50.5843	55.2994	70.6975	16401.8	21444.9	389	210	64.9416	35.0584	60.1582	68.5005	23429.6	14417.1	473	126	78.9649	21.0351	62.5005	65.2659	29573.1	8273.54	331	268	55.2588	44.7412	57.2637	70.2801	18990.5	18856.1	23	31	31	34	7
18	2162021	Cyp20	f	raw/18_ABf_Cyp20f_02162021.xls_Tank_2	289	310	48.2471	51.7529	43.8212	39.2622	12696.5	12179.1	484	115	80.8013	19.1987	40.0854	47.2706	19434.7	5440.85	576	23	96.1603	3.83973	40.9497	53.8404	23587	1288.58	593	6	98.9983	1.00167	41.2881	58.1245	24511.3	364.247	531	68	88.6477	11.3523	40.6434	47.8717	21615.5	3260.06	179	360	13	21	7
19	2162021	Cyp20	f	raw/19_Cyp20f_ABf_02162021.xls_Tank_1	240	359	40.0668	59.9332	67.5972	50.3492	16277.4	18082.1	328	271	54.7579	45.2421	49.3312	66.874	16198.7	18160.7	449	150	74.9583	25.0417	53.6405	68.143	24122.1	10237.3	523	76	87.3122	12.6878	56.1842	64.7501	29425.5	4933.96	381	218	63.606	36.394	50.9315	68.325	19416.8	14942.7	80	82	25	25	11
19	2162021	WT	f	raw/19_Cyp20f_ABf_02162021.xls_Tank_2	447	152	74.6244	25.3756	50.1135	48.0434	22417.4	7331.43	113	485	18.8963	81.1037	48.0082	49.9572	5471.34	24277.5	253	346	42.2371	57.7629	51.3743	48.2752	13045.6	16703.2	407	192	67.9466	32.0534	50.3877	47.8944	20521.2	9227.66	167	432	27.8798	72.1202	50.2176	49.3431	8401.41	21347.5	9	13	43	23	3
20	2162021	Cyp20	f	raw/20_Cyp20f_ABf_02162021.xls_Tank_1	186	413	31.0518	68.9482	61.2299	45.8735	11403.1	18977.9	477	122	79.6327	20.3673	47.0819	64.4767	22467.5	7913.43	573	26	95.6594	4.34057	49.0942	83.7099	28137.5	2243.43	597	2	99.6661	0.33389	50.4996	84.7637	30171.8	209.084	522	77	87.1452	12.8548	47.9449	68.8207	25049.6	5331.31	114	179	24	15	5
20	2162021	WT	f	raw/20_Cyp20f_ABf_02162021.xls_Tank_2	327	272	54.591	45.409	58.7254	44.7257	19254.1	12168.4	345	254	57.596	42.404	47.4222	59.1243	16404.9	15017.6	544	55	90.818	9.18197	51.1632	64.2794	27855	3567.51	593	6	98.9983	1.00167	52.1331	76.2169	30960.1	462.383	440	159	73.4558	26.5442	48.9689	61.781	21564.3	9858.19	74	83	37	24	12
21	2162021	Cyp20	m	raw/21_Cyp20m_ABm_02162021.xls_Tank_1	98	501	16.3606	83.6394	61.8926	44.6534	6104.67	22384.8	551	48	91.9866	8.01336	45.4	70.9951	25015.4	3474.03	598	1	99.8331	0.166945	47.43	82.0361	28407.4	82.0361	599	0	100	0	47.4876	2.6965E+308	28489.4	0	585	14	97.6628	2.33723	46.547	86.3801	27265.7	1223.72	463	0	3	23	1
21	2162021	WT	m	raw/21_Cyp20m_ABm_02162021.xls_Tank_2	347	252	57.9299	42.0701	86.9529	69.1171	30230.6	17435.9	301	298	50.2504	49.7496	71.0785	87.9101	21425.4	26241.2	439	160	73.2888	26.7112	76.5055	87.4983	33591	14075.6	538	61	89.8164	10.1836	78.9969	83.4278	42513.5	5153.06	367	232	61.2688	38.7312	74.2547	87.6473	27256.4	20410.1	63	67	38	26	25
22	2162021	WT	f	raw/22_ABf_Cyp20f_02162021.xls_Tank_1	177	422	29.5492	70.4508	36.1629	26.301	6400.83	11123.6	489	110	81.6361	18.3639	27.0457	38.7992	13237.1	4287.31	577	22	96.3272	3.67279	28.7108	41.8217	16568.1	956.324	596	3	99.4992	0.500835	29.1139	44.6407	17357.7	166.659	529	70	88.3139	11.6861	27.8317	39.6376	14747.1	2777.28	54	178	8	57	24
22	2162021	Cyp20	f	raw/22_ABf_Cyp20f_02162021.xls_Tank_2	107	492	17.8631	82.1369	59.5261	51.6011	6399.05	25410.1	535	64	89.3155	10.6845	51.898	62.3886	27801.7	4007.43	583	16	97.3289	2.67112	52.4923	71.7621	30627.5	1181.68	599	0	100	0	53.0212	2.6965E+308	31809.2	0	560	39	93.4891	6.51085	52.2437	64.0922	29286.1	2523.1	134	205	6	32	8
1	2232021	WT	m	raw/1_ABm_Cyp20m_02232021.xls_Tank_1	483	116	80.6344	19.3656	58.2905	50.0115	28204.8	5804.67	164	435	27.379	72.621	50.2776	59.1136	8277.38	25732.1	420	179	70.1169	29.8831	54.374	62.1007	22847.9	11161.6	552	47	92.1536	7.84641	56.1999	62.3577	31039.2	2970.3	266	333	44.4073	55.5927	51.7798	60.6124	13799.3	20210.2	106	124	52	23	20
1	2232021	Cyp20	m	raw/1_ABm_Cyp20m_02232021.xls_Tank_2	368	231	61.4357	38.5643	52.4937	38.1679	19354.4	8825.69	383	216	63.9399	36.0601	39.7653	59.7203	15240.7	12939.4	506	93	84.4741	15.5259	43.8558	63.93	22226.1	5954.01	575	24	95.9933	4.00668	46.5131	57.6323	26752.8	1427.36	442	157	73.7896	26.2104	41.373	62.7051	18306.2	9873.97	219	221	41	18	4
2	2232021	WT	f	raw/2_ABf_Cyp20f_02232021.xls_Tank_1	328	271	54.7579	45.2421	43.4929	33.55	14287.4	9106.59	451	148	75.2922	24.7078	35.7524	48.8823	16152.9	7241.09	559	40	93.3222	6.6778	37.7894	55.8618	21159.5	2234.47	587	12	97.9967	2.00334	38.663	54.7832	22718.4	675.66	509	90	84.975	15.025	36.8854	50.9175	18802.9	4591.06	14	513	5	36	9
2	2232021	Cyp20	f	raw/2_ABf_Cyp20f_02232021.xls_Tank_2	326	273	54.424	45.576	50.9877	40.559	16632.2	11102.4	478	121	79.7997	20.2003	43.4886	56.9885	20793.4	6941.2	570	29	95.1586	4.8414	45.4735	60.8817	25942.6	1791.95	594	5	99.1653	0.834725	46.0783	63.294	27401.2	333.348	537	62	89.6494	10.3506	44.6462	59.7952	23985.4	3749.16	171	212	6	21	6
3	2232021	Cyp20	m	raw/3_Cyp20m_ABm_02232021.xls_Tank_1	90	509	15.025	84.975	73.7907	58.5079	6710.04	29780.5	563	36	93.99	6.01002	59.728	77.7822	33656.7	2833.86	598	1	99.8331	0.166945	60.8093	66.6967	36388.3	102.268	599	0	100	0	60.8244	2.6965E+308	36490.6	0	585	14	97.6628	2.33723	60.0374	92.0117	35131.9	1358.71	384	0	3	19	17
3	2232021	WT	m	raw/3_Cyp20m_ABm_02232021.xls_Tank_2	404	195	67.4457	32.5543	100.478	69.9692	40609.9	13697.6	125	473	20.903	79.097	75.6719	94.4696	9532.13	44775.4	279	320	46.5776	53.4224	84.9797	95.3619	23763.1	30544.4	464	135	77.4624	22.5376	91.3212	87.7741	42452.2	11855.4	185	414	30.8848	69.1152	79.7491	95.3587	14822.7	39484.9	83	87	61	31	56
4	2232021	Cyp20	f	raw/4_Cyp20f_ABf_02232021.xls_Tank_1	501	98	83.6394	16.3606	47.0581	46.3145	23582.4	4575.87	386	213	64.4407	35.5593	45.2624	49.9584	17478.8	10679.4	593	5	99.1639	0.83612	46.7066	69.7357	27742.2	416.09	598	0	100	0	46.7976	132.483	28030.2	128.067	548	51	91.4858	8.51419	46.0491	56.4104	25262.5	2895.73	406	408	3	19	2
4	2232021	WT	f	raw/4_Cyp20f_ABf_02232021.xls_Tank_2	356	243	59.4324	40.5676	43.4699	37.4049	15494.1	9108.09	420	178	70.2341	29.7659	39.3551	44.8968	16567.2	8035.03	568	31	94.8247	5.17529	40.6015	48.2519	23063	1539.24	596	3	99.4992	0.500835	40.9843	45.2902	24451.3	150.967	504	95	84.1402	15.8598	40.434	44.0453	20400.3	4201.92	308	318	21	24	4
5	2232021	WT	m	raw/5_ABm_Cyp20m_02232021.xls_Tank_1	419	180	69.9499	30.0501	62.9003	71.1775	26409.7	12816.7	110	489	18.3639	81.6361	51.5543	68.5141	5707.06	33519.4	266	333	44.4073	55.5927	56.3966	72.5588	15018.4	24208	410	189	68.4474	31.5526	60.202	76.5752	24684.8	14541.6	190	409	31.7195	68.2805	53.5043	70.9251	10208.6	29017.8	8	77	25	20	6
5	2232021	Cyp20	m	raw/5_ABm_Cyp20m_02232021.xls_Tank_2	191	408	31.8865	68.1135	52.9976	37.5616	10124.3	15359	480	119	80.1336	19.8664	38.4618	58.6748	18491.2	6992.08	565	34	94.3239	5.67613	40.7639	70.7247	23057.4	2425.86	592	7	98.8314	1.16861	42.0147	79.4822	24895.1	588.168	527	72	87.98	12.02	39.5131	63.9145	20826	4657.24	135	177	10	17	3
6	2232021	WT	f	raw/6_ABf_Cyp20f_02232021.xls_Tank_1	422	177	70.4508	29.5492	72.3318	53.5052	30550.5	9500.74	261	338	43.5726	56.4274	58.4485	73.1928	15299.9	24751.4	417	182	69.616	30.384	63.7882	73.5737	26648.6	13402.7	548	51	91.4858	8.51419	66.4097	70.5139	36445.6	3605.61	333	266	55.5927	44.4073	60.1402	75.0637	20076.8	19974.5	0	48	57	32	20
6	2232021	Cyp20	f	raw/6_ABf_Cyp20f_02232021.xls_Tank_2	252	347	42.0701	57.9299	56.404	49.1561	14221.3	17096.5	440	159	73.4558	26.5442	50.2738	57.5287	22143.9	9173.91	558	41	93.1553	6.84474	51.6009	60.2788	28812.2	2505.59	594	5	99.1653	0.834725	52.1101	61.6348	30960.3	357.482	505	94	84.3072	15.6928	50.8185	59.6341	25702.3	5615.54	126	219	24	22	17
7	2232021	Cyp20	m	raw/7_Cyp20m_ABm_02232021.xls_Tank_1	72	527	12.02	87.98	61.049	46.377	4397.57	24482.4	557	42	92.9883	7.01169	46.837	65.1536	26102.3	2777.72	595	4	99.3322	0.66778	48.0517	59.6519	28611.6	268.434	599	0	100	0	48.1387	2.6965E+308	28880	0	582	17	97.1619	2.83806	47.5303	68.0732	27670.6	1209.43	523	527	5	21	8
7	2232021	WT	m	raw/7_Cyp20m_ABm_02232021.xls_Tank_2	485	114	80.9683	19.0317	74.9777	64.9625	36381.7	7451.2	126	473	21.0351	78.9649	58.4562	76.9827	7420.04	36412.8	385	214	64.2738	35.7262	65.4196	86.8438	25245.4	18587.5	523	76	87.3122	12.6878	71.5087	83.7076	37434.8	6398.05	240	359	40.0668	59.9332	60.4676	81.5042	14556.6	29276.3	57	74	71	24	12
8	2232021	Cyp20	f	raw/8_Cyp20f_ABf_02232021.xls_Tank_1	318	281	53.0885	46.9115	43.185	36.0288	13740	10151.7	421	178	70.2838	29.7162	37.0651	46.3237	15610.6	8281.13	544	55	90.818	9.18197	38.8602	49.2466	21150.3	2741.39	592	7	98.8314	1.16861	39.7852	42.9005	23571.4	320.323	478	121	79.7997	20.2003	37.7159	48.1623	18060.9	5830.85	146	175	14	17	1
8	2232021	WT	f	raw/8_Cyp20f_ABf_02232021.xls_Tank_2	396	203	66.1102	33.8898	49.0293	51.259	19458.1	10409	302	297	50.4174	49.5826	49.2414	50.3364	14902.1	14965	465	134	77.6294	22.3706	48.713	53.4784	22656.4	7210.67	565	34	94.3239	5.67613	49.5476	53.6471	28010.9	1856.19	377	222	62.9382	37.0618	48.6596	51.6877	18352.8	11514.3	179	194	32	20	2
9	2232021	WT	m	raw/9_ABm_Cyp20m_02232021.xls_Tank_1	307	292	51.2521	48.7479	19.9363	20.5247	6137.06	5995.25	444	155	74.1235	25.8765	19.4555	22.4252	8656.4	3475.91	587	12	97.9967	2.00334	19.7309	43.9192	11596.5	535.814	598	1	99.8331	0.166945	20.1298	52.9414	12042.3	90.0004	535	64	89.3155	10.6845	19.3491	27.5259	10367.9	1764.41	264	382	2	70	15
9	2232021	Cyp20	m	raw/9_ABm_Cyp20m_02232021.xls_Tank_2	388	211	64.7746	35.2254	58.5972	45.022	22757.2	9525.15	383	216	63.9399	36.0601	49.2996	61.8191	18921.2	13361.2	564	35	94.1569	5.84307	52.7151	71.4453	29777	2505.35	594	5	99.1653	0.834725	53.6019	75.3729	31850.2	432.138	495	104	82.6377	17.3623	51.5492	64.5862	25563.2	6719.12	77	133	22	14	3
10	2232021	WT	f	raw/10_ABf_Cyp20f_02232021.xls_Tank_1	285	314	47.5793	52.4207	61.6168	47.7041	17589.6	15001.4	283	316	47.2454	52.7546	49.0421	59.0608	13910	18680.9	390	209	65.1085	34.8915	52.3222	58.0524	20423.1	12167.8	510	89	85.1419	14.8581	54.8823	51.1229	28037.6	4553.34	326	273	54.424	45.576	50.0401	59.4409	16339.8	16251.2	13	19	39	31	8
10	2232021	Cyp20	f	raw/10_ABf_Cyp20f_02232021.xls_Tank_2	335	264	55.9265	44.0735	49.3887	40.4388	16551.8	10708.2	457	142	76.2938	23.7062	40.9145	59.987	18723.8	8536.15	569	30	94.9917	5.00835	44.2952	66.9801	25235	2025.03	595	4	99.3322	0.66778	45.2951	66.2594	26988.3	271.664	524	75	87.4791	12.5209	42.8997	63.1435	22509.5	4750.49	90	111	15	15	1
11	2232021	Cyp20	m	raw/11_Cyp20m_ABm_02232021.xls_Tank_1	194	405	32.3873	67.6127	91.9603	68.7297	17898.5	27856.1	401	198	66.9449	33.0551	69.94	89.0987	28104.2	17650.5	531	68	88.6477	11.3523	74.9136	86.7544	39809.1	5945.57	589	10	98.3306	1.66945	76.3362	72.3782	44987.5	767.209	453	146	75.626	24.374	71.5291	90.8887	32412.2	13342.5	167	195	75	26	7
11	2232021	WT	m	raw/11_Cyp20m_ABm_02232021.xls_Tank_2	324	275	54.0902	45.9098	67.3904	39.1263	21857	10783.2	383	216	63.9399	36.0601	45.1858	70.7285	17322.7	15317.4	493	106	82.3038	17.6962	51.3947	68.381	25366.7	7273.46	551	48	91.9866	8.01336	53.505	64.732	29522.3	3117.93	442	157	73.7896	26.2104	48.887	69.9731	21652.1	10988.1	62	70	42	46	18
12	2232021	Cyp20	f	raw/12_Cyp20f_ABf_02232021.xls_Tank_1	12	587	2.00334	97.9967	68.6619	74.5218	828.521	43808.9	593	5	99.1639	0.83612	74.3875	76.0395	44183.7	453.702	599	0	100	0	74.4065	58.9333	44631.5	5.89342	599	0	100	0	74.4039	2.6965E+308	44637.4	0	598	1	99.8331	0.166945	74.3829	81.9476	44500.8	136.579	0	0	0	16	6
12	2232021	WT	f	raw/12_Cyp20f_ABf_02232021.xls_Tank_2	352	247	58.7646	41.2354	45.9701	44.2165	16202.9	10942.1	390	209	65.1085	34.8915	43.8217	47.9006	17105.1	10040	523	76	87.3122	12.6878	43.9924	53.8122	23021.2	4123.81	572	27	95.4925	4.50751	44.6988	56.8746	25609.4	1535.61	464	135	77.4624	22.5376	43.8376	50.0691	20352.3	6792.71	111	149	16	23	0
13	2232021	WT	m	raw/13_ABm_Cyp20m_02232021.xls_Tank_1	418	181	69.783	30.217	70.8549	64.2361	29624.4	11680.3	146	453	24.374	75.626	62.8323	70.7939	9209.13	32095.6	323	276	53.9232	46.0768	67.4128	70.5242	21776.6	19528.1	483	116	80.6344	19.3656	69.4825	66.221	33585.5	7719.17	215	384	35.8932	64.1068	65.3791	70.8	14117.5	27187.2	55	67	18	28	18
13	2232021	Cyp20	m	raw/13_ABm_Cyp20m_02232021.xls_Tank_2	10	588	1.67224	98.3278	94.3694	40.0759	1034.92	23603.4	597	2	99.6661	0.33389	40.8014	103.197	24373.4	264.873	599	0	100	0	40.9909	101.615	24560.4	77.9051	599	0	100	0	41.0716	11.5546	24637.5	0.770403	598	1	99.8331	0.166945	40.9698	84.2223	24523.2	115.104	0	0	0	171	78
14	2232021	WT	f	raw/14_ABf_Cyp20f_02232021.xls_Tank_1	399	200	66.611	33.389	48.5897	45.0432	19432.6	9008.64	136	463	22.7045	77.2955	45.5242	47.9644	6233.78	22207.5	270	329	45.0751	54.9249	47.4394	47.3811	12834	15607.3	501	98	83.6394	16.3606	46.9284	49.845	23529.9	4911.4	183	416	30.5509	69.4491	46.035	48.0142	8467.37	19973.9	4	28	50	34	36
14	2232021	Cyp20	f	raw/14_ABf_Cyp20f_02232021.xls_Tank_2	175	424	29.2154	70.7846	49.9437	44.4637	8778.44	18860	559	40	93.3222	6.6778	45.3778	55.7047	25401	2237.47	596	3	99.4992	0.500835	45.979	61.7519	27426.5	212.015	599	0	100	0	46.0692	2.6965E+308	27638.5	0	589	10	98.3306	1.66945	45.8191	59.7556	26995.1	643.369	409	0	1	22	2
15	2232021	Cyp20	m	raw/15_Cyp20m_ABm_02232021.xls_Tank_1	145	454	24.207	75.793	70.0562	39.467	10188.5	17937.7	503	96	83.9733	16.0267	40.6678	79.3694	20480.3	7645.91	574	25	95.8264	4.17362	44.3402	104.858	25483.8	2642.43	595	4	99.3322	0.66778	46.5332	96.0007	27719.8	406.403	538	60	89.9666	10.0334	41.8879	91.0341	22576.2	5550.05	296	359	16	45	12
15	2232021	WT	m	raw/15_Cyp20m_ABm_02232021.xls_Tank_2	329	270	54.9249	45.0751	55.6594	47.2168	18321.2	12784.7	194	405	32.3873	67.6127	47.6049	53.8886	9270.26	21835.7	291	308	48.581	51.419	49.6534	53.9189	14455.8	16650.2	403	196	67.2788	32.7212	51.2558	53.0631	20657.8	10448.1	231	368	38.5643	61.4357	48.6618	53.8487	11255.5	19850.4	97	114	21	25	6
16	2232021	Cyp20	f	raw/16_Cyp20f_ABf_02232021.xls_Tank_1	68	531	11.3523	88.6477	56.4545	48.0132	3872.78	25511	587	12	97.9967	2.00334	48.5165	71.2317	28514.7	869.027	599	0	100	0	48.9078	119.458	29312.1	71.6749	599	0	100	0	48.9784	2.6965E+308	29383.8	0	597	2	99.6661	0.33389	48.784	93.6305	29140.3	243.439	327	0	1	23	6
16	2232021	WT	f	raw/16_Cyp20f_ABf_02232021.xls_Tank_2	389	210	64.9416	35.0584	56.0258	46.6881	21846.3	9804.5	197	402	32.8881	67.1119	45.9382	56.0921	9051.35	22599.5	320	279	53.4224	46.5776	50.8032	54.998	16280.7	15370.1	459	140	76.6277	23.3723	52.5607	53.4006	24153.4	7497.44	246	353	41.0684	58.9316	47.6863	56.2948	11756.3	19894.6	14	71	32	35	8
17	2232021	WT	m	raw/17_ABm_Cyp20m_02232021.xls_Tank_1	431	168	71.9533	28.0467	62.6452	59.081	27046	9937.43	72	527	12.02	87.98	60.6182	61.7865	4374.61	32608.9	178	421	29.7162	70.2838	63.7497	60.7575	11355.9	25627.5	414	185	69.1152	30.8848	62.476	59.7949	25877.6	11105.9	104	495	17.3623	82.6377	62.4875	61.4692	6507.03	30476.4	97	106	25	34	32
17	2232021	Cyp20	m	raw/17_ABm_Cyp20m_02232021.xls_Tank_2	19	580	3.17195	96.828	73.9848	63.623	1432.84	36937.4	595	4	99.3322	0.66778	63.929	67.9741	38082.5	287.757	599	0	100	0	63.9557	66.9938	38345.7	24.5645	599	0	100	0	63.9575	2.6965E+308	38370.3	0	598	1	99.8331	0.166945	63.9294	74.262	38249	121.295	0	0	0	15	3
18	2232021	WT	f	raw/18_ABf_Cyp20f_02232021.xls_Tank_1	465	134	77.6294	22.3706	57.3899	49.9465	26738	6694.5	102	497	17.0284	82.9716	49.8251	56.9431	5107.07	28325.4	264	335	44.0735	55.9265	53.9717	57.1129	14286.3	19146.2	476	123	79.4658	20.5342	55.9487	54.8739	26640.9	6791.56	164	435	27.379	72.621	51.3215	57.3894	8435.55	24996.9	8	25	73	26	10
18	2232021	Cyp20	f	raw/18_ABf_Cyp20f_02232021.xls_Tank_2	187	412	31.2187	68.7813	58.0698	48.8471	10862.9	20167.3	523	76	87.3122	12.6878	50.1244	62.6927	26246.8	4783.45	596	3	99.4992	0.500835	51.4298	100.264	30669.3	360.95	599	0	100	0	51.6409	143.802	30953.6	76.6943	570	29	95.1586	4.8414	51.0258	65.1529	29101.7	1928.53	340	372	4	24	15
19	2232021	Cyp20	m	raw/19_Cyp20m_ABm_02232021.xls_Tank_1	180	419	30.0501	69.9499	88.5585	55.3754	16005.5	23213.4	458	141	76.4608	23.5392	53.9817	102.411	24768.6	14450.2	546	53	91.1519	8.84808	59.3474	127.286	32447.2	6771.61	584	15	97.4958	2.50417	62.638	167.781	36601.5	2617.38	505	94	84.3072	15.6928	56.0837	114.967	28339.1	10879.7	226	234	54	66	35
19	2232021	WT	m	raw/19_Cyp20m_ABm_02232021.xls_Tank_2	538	61	89.8164	10.1836	54.0437	49.3223	29077.3	3053.05	187	412	31.2187	68.7813	47.7843	56.1835	8965.92	23164.4	447	152	74.6244	25.3756	51.079	60.8533	22876.6	9253.76	560	39	93.4891	6.51085	52.8692	63.1952	29606.8	2523.6	328	271	54.7579	45.2421	49.5369	58.4049	16248.1	15882.2	35	46	20	16	2
20	2232021	Cyp20	f	raw/20_Cyp20f_ABf_02232021.xls_Tank_1	154	445	25.7095	74.2905	44.3705	34.6329	6852.28	15429	495	103	82.7759	17.2241	34.9381	47.6414	17328.1	4953.12	568	31	94.8247	5.17529	36.2529	52.9456	20594	1687.2	593	6	98.9983	1.00167	37.0373	45.9257	21964.4	316.887	530	69	88.4808	11.5192	35.4449	50.0946	18804.7	3476.57	175	197	5	21	4
20	2232021	WT	f	raw/20_Cyp20f_ABf_02232021.xls_Tank_2	375	224	62.6043	37.3957	56.6285	50.8528	21241.3	11433.4	230	369	38.3973	61.6027	50.6455	56.8436	11665.4	21009.4	406	193	67.7796	32.2204	52.8618	57.8216	21468.9	11205.8	544	55	90.818	9.18197	54.1738	57.2936	29477.8	3196.98	305	294	50.9182	49.0818	51.406	57.6383	15708	16966.8	38	43	52	30	17
21	2232021	WT	m	raw/21_ABm_Cyp20m_02232021.xls_Tank_1	457	142	76.2938	23.7062	75.4965	67.9608	34509.4	9707.07	153	446	25.5426	74.4574	65.9227	76.3711	10101.6	34115	367	232	61.2688	38.7312	69.4352	80.4665	25542.9	18673.6	522	77	87.1452	12.8548	73.6973	73.7365	38474.9	5741.62	241	358	40.2337	59.7663	65.7219	79.0806	15874	28342.5	64	74	89	38	27
21	2232021	Cyp20	m	raw/21_ABm_Cyp20m_02232021.xls_Tank_2	193	406	32.2204	67.7796	51.7015	39.7335	9997.35	16154.3	517	82	86.3105	13.6895	41.2486	58.3581	21358.5	4793.15	598	1	99.8331	0.166945	43.4971	75.363	26018.5	133.141	599	0	100	0	43.5909	2.6965E+308	26151.6	0	579	20	96.6611	3.3389	42.8475	64.9647	24841.5	1310.12	475	502	2	17	1
22	2232021	WT	f	raw/22_ABf_Cyp20f_02232021.xls_Tank_1	420	179	70.1169	29.8831	71.6134	58.4035	30132.5	10464	94	505	15.6928	84.3072	59.2777	69.2397	5609.65	34986.8	177	422	29.5492	70.4508	64.3841	69.0461	11415.3	29181.2	419	180	69.9499	30.0501	70.378	61.3584	29537.6	11058.8	114	485	19.0317	80.9683	60.3654	69.3816	6881.66	33714.8	85	92	79	32	12
22	2232021	Cyp20	f	raw/22_ABf_Cyp20f_02232021.xls_Tank_2	127	472	21.202	78.798	56.6068	43.239	7207.93	20434.8	533	66	88.9816	11.0184	44.386	59.5661	23663.7	3979.01	588	10	98.3278	1.67224	45.6012	71.5903	26857.6	785.107	598	1	99.8331	0.166945	45.9766	100.342	27532.3	110.376	565	34	94.3239	5.67613	45.0036	63.7655	25455.5	2187.16	336	364	7	45	14
1	3022021	WT	m	raw/1_ABm_Cyp20m_03022021.xls_Tank_1	262	336	43.8127	56.1873	107.086	75.0836	28160.1	25300.7	342	257	57.0952	42.9048	78.333	103.451	26829.1	26631.7	474	125	79.1319	20.8681	86.477	99.0825	41039.1	12421.6	571	28	95.3255	4.67446	89.3432	84.4229	51071.6	2389.17	396	203	66.1102	33.8898	81.0108	104.938	32147.8	21312.9	102	104	72	45	50
1	3022021	Cyp20	m	raw/1_ABm_Cyp20m_03022021.xls_Tank_2	66	533	11.0184	88.9816	75.7328	54.594	5013.51	29138.6	567	32	94.6578	5.34224	55.4575	82.7713	31481.4	2670.76	597	2	99.6661	0.33389	56.9426	52.4857	34038.4	113.719	599	0	100	0	56.9265	2.6965E+308	34152.1	0	583	16	97.3289	2.67112	55.939	92.5861	32655.3	1496.81	440	546	4	36	10
2	3022021	WT	m	raw/2_ABm_Cyp20m_03022021.xls_Tank_1	371	228	61.9366	38.0634	82.1466	72.616	30533.9	16573.4	215	384	35.8932	64.1068	69.2213	83.7226	14896.4	32210.9	358	241	59.7663	40.2337	76.0201	82.2437	27281.1	19826.2	514	85	85.8097	14.1903	78.7032	77.4297	40456.1	6651.21	268	331	44.7412	55.2588	71.0979	84.5425	19104	28003.3	54	71	54	44	51
2	3022021	Cyp20	m	raw/2_ABm_Cyp20m_03022021.xls_Tank_2	4	595	0.66778	99.3322	138.409	97.0199	576.705	57801.2	597	2	99.6661	0.33389	97.4026	68.835	58240.2	137.67	599	0	100	0	97.3189	62.6536	58365.4	12.5308	599	0	100	0	97.3073	2.6965E+308	58377.9	0	599	0	100	0	97.3234	84.2017	58316.2	61.748	0	0	0	26	6
3	3022021	Cyp20	f	raw/3_Cyp20f_ABf_03022021.xls_Tank_1	138	461	23.0384	76.9616	82.7954	56.2255	11483.7	25933.1	488	111	81.4691	18.5309	56.9955	85.8178	27819.5	9597.3	561	38	93.6561	6.34391	60.6722	87.2154	34073.5	3343.26	593	6	98.9983	1.00167	62.3135	67.048	36951.9	464.866	515	84	85.9766	14.0234	58.1018	88.3569	29941.8	7475	187	193	29	25	21
3	3022021	WT	f	raw/3_Cyp20f_ABf_03022021.xls_Tank_2	304	295	50.7513	49.2487	69.9873	61.8576	21299.5	18285.1	330	269	55.0918	44.9082	59.2495	74.2415	19583.9	20000.7	436	163	72.788	27.212	60.6273	80.2381	26441.6	13143	505	94	84.3072	15.6928	63.5978	78.6733	32121.1	7463.47	382	217	63.773	36.227	59.8736	76.7266	22901.7	16682.9	67	97	15	41	17
4	3022021	Cyp20	m	raw/4_Cyp20m_ABm_03022021.xls_Tank_1	9	590	1.5025	98.4975	123.062	67.3995	1156.78	39801.7	595	4	99.3322	0.66778	67.8929	120.737	40439.3	519.17	599	0	100	0	68.2717	2.6965E+308	40958.5	0	599	0	100	0	68.2717	2.6965E+308	40958.5	0	598	1	99.8331	0.166945	68.0576	140.757	40709.8	248.671	0	0	0	21	18
4	3022021	WT	m	raw/4_Cyp20m_ABm_03022021.xls_Tank_2	356	243	59.4324	40.5676	70.8107	61.4911	25255.8	14958.7	179	420	29.8831	70.1169	60.3643	69.8783	10835.4	29379.2	306	293	51.0851	48.9149	64.6899	69.4751	19816.7	20397.9	447	152	74.6244	25.3756	66.8643	67.5213	29892.8	10321.7	232	366	38.796	61.204	61.6648	70.4389	14365.8	25848.7	38	42	24	34	24
5	3022021	WT	f	raw/5_ABf_Cyp20f_03022021.xls_Tank_1	311	288	51.9199	48.0801	65.3482	58.0155	20384.3	16708.5	365	234	60.9349	39.0651	58.9319	66.3415	21535.7	15557.1	501	98	83.6394	16.3606	61.0711	65.6741	30612.9	6479.84	574	25	95.8264	4.17362	62.0541	56.6807	35662.5	1430.24	417	182	69.616	30.384	59.4831	67.2061	24850.1	12242.7	105	110	33	31	9
5	3022021	Cyp20	f	raw/5_ABf_Cyp20f_03022021.xls_Tank_2	195	404	32.5543	67.4457	47.3608	30.2627	9238.51	12252.4	512	87	85.4758	14.5242	32.8499	53.2516	16836.7	4654.19	587	12	97.9967	2.00334	35.1872	65.9862	20674.8	816.03	598	1	99.8331	0.166945	35.7599	68.6781	21413	77.8352	551	48	91.9866	8.01336	34.0715	55.8458	18797.2	2693.63	277	346	5	69	19
6	3022021	WT	f	raw/6_ABf_Cyp20f_03022021.xls_Tank_1	472	127	78.798	21.202	58.2373	52.8969	27524.9	6733.77	202	397	33.7229	66.2771	53.1087	59.1434	10766.9	23491.7	379	220	63.2721	36.7279	56.0005	59.0063	21261.5	12997.1	512	87	85.4758	14.5242	57.2148	56.4583	29303.5	4955.16	283	316	47.2454	52.7546	54.2869	59.6241	15377.7	18881	38	55	83	27	4
6	3022021	Cyp20	f	raw/6_ABf_Cyp20f_03022021.xls_Tank_2	295	304	49.2487	50.7513	72.4344	55.5316	21426.1	16889	429	170	71.6194	28.3806	57.2369	80.5794	24587.1	13728	538	61	89.8164	10.1836	60.412	93.9389	32509.7	5805.43	583	16	97.3289	2.67112	62.7833	102.947	36650.8	1664.3	493	106	82.3038	17.6962	58.3055	89.6169	28767.9	9547.19	231	264	38	42	10
7	3022021	Cyp20	m	raw/7_Cyp20m_ABm_03022021.xls_Tank_1	166	433	27.7129	72.2871	56.3005	36.0053	9366.52	15610.7	497	102	82.9716	17.0284	37.5802	61.2721	18688.7	6288.56	575	24	95.9933	4.00668	40.5641	66.9969	23351.4	1625.79	597	2	99.6661	0.33389	41.5895	51.7016	24842.8	134.424	536	63	89.4825	10.5175	38.7213	66.2626	20774	4203.26	141	173	15	38	29
7	3022021	WT	m	raw/7_Cyp20m_ABm_03022021.xls_Tank_2	476	123	79.4658	20.5342	64.3389	54.5872	30648.9	6745.16	352	247	58.7646	41.2354	58.5312	67.7303	20612.7	16781.3	550	49	91.8197	8.1803	60.9347	77.9407	33556.8	3837.28	588	11	98.1636	1.83639	61.9757	80.8605	36483	911.028	477	122	79.6327	20.3673	59.7478	72.368	28509.7	8884.38	270	294	29	16	3
8	3022021	Cyp20	f	raw/8_Cyp20f_ABf_03022021.xls_Tank_1	158	441	26.3773	73.6227	56.128	51.2561	8879.46	22641.5	582	17	97.1619	2.83806	52.4375	56.0846	30567.5	953.438	599	0	100	0	52.5542	18.1774	31516.7	4.24148	599	0	100	0	52.5408	2.6965E+308	31521	0	597	2	99.6661	0.33389	52.5124	59.1632	31369.1	151.852	0	0	0	18	3
8	3022021	WT	f	raw/8_Cyp20f_ABf_03022021.xls_Tank_2	113	486	18.8648	81.1352	66.4768	59.4231	7540.69	28909.3	581	18	96.995	3.00501	60.5516	67.3266	35226.9	1223.1	599	0	100	0	60.7568	2.6965E+308	36450	0	599	0	100	0	60.7568	2.6965E+308	36450	0	598	1	99.8331	0.166945	60.7754	54.678	36349.8	100.243	0	0	0	64	5
9	3022021	WT	m	raw/9_ABm_Cyp20m_03022021.xls_Tank_1	320	279	53.4224	46.5776	71.0677	54.968	22760.6	15372.7	275	324	45.9098	54.0902	56.0511	69.9455	15447.7	22685.7	382	217	63.773	36.227	59.7266	70.3027	22835.5	15297.9	524	75	87.4791	12.5209	62.6736	69.7504	32876.5	5256.86	312	287	52.0868	47.9132	56.9931	70.6892	17791.3	20342	97	143	17	20	3
9	3022021	Cyp20	m	raw/9_ABm_Cyp20m_03022021.xls_Tank_2	6	593	1.00167	98.9983	118.614	95.6102	751.219	56754.2	598	1	99.8331	0.166945	95.8972	78.5865	57384.9	120.499	599	0	100	0	95.8835	63.5988	57469.4	36.0394	599	0	100	0	95.853	2.6965E+308	57505.4	0	598	1	99.8331	0.166945	95.8962	73.0512	57422.6	82.7914	0	0	0	28	16
10	3022021	WT	f	raw/10_ABf_Cyp20f_03022021.xls_Tank_1	315	284	52.5876	47.4124	55.8443	47.5478	17604	13536.8	296	303	49.4157	50.5843	47.7659	55.9592	14172.1	16968.7	444	155	74.1235	25.8765	50.4387	56.0934	22401.5	8739.36	547	52	91.3189	8.68114	51.5782	55.3213	28223.6	2917.28	358	241	59.7663	40.2337	48.6725	56.6992	17432.9	13708	49	69	50	41	19
10	3022021	Cyp20	f	raw/10_ABf_Cyp20f_03022021.xls_Tank_2	159	440	26.5442	73.4558	67.0409	51.3222	10681.8	22612.6	504	95	84.1402	15.8598	52.146	73.1082	26283.3	7011.07	572	27	95.4925	4.50751	54.3488	79.4543	31114.7	2179.7	596	3	99.4992	0.500835	55.1861	106.489	32907.5	386.911	536	63	89.4825	10.5175	53.0027	76.7538	28458.9	4835.49	112	219	13	23	9
11	3022021	Cyp20	f	raw/11_Cyp20f_ABf_03022021.xls_Tank_1	51	548	8.51419	91.4858	43.8489	39.5221	2268.45	21666	583	16	97.3289	2.67112	39.6956	46.9239	23157.1	777.372	599	0	100	0	39.8706	73.9212	23902.4	32.0326	599	0	100	0	39.8952	2.6965E+308	23934.4	0	594	5	99.1653	0.834725	39.841	46.0536	23693.4	241.014	0	0	0	21	8
11	3022021	WT	f	raw/11_Cyp20f_ABf_03022021.xls_Tank_2	382	217	63.773	36.227	88.7714	71.5825	33987.6	15538.2	167	432	27.8798	72.1202	74.6302	85.6223	12505.5	37020.2	287	312	47.9132	52.0868	81.2261	83.7725	23355.2	26170.5	453	146	75.626	24.374	82.432	82.9246	37393.9	12131.9	213	386	35.5593	64.4407	76.7363	85.7614	16370.4	33155.3	71	73	51	62	36
12	3022021	Cyp20	m	raw/12_Cyp20m_ABm_03022021.xls_Tank_1	181	418	30.217	69.783	68.0379	54.0345	12335.3	22620.7	493	106	82.3038	17.6962	54.9036	73.7816	27071.1	7884.8	575	24	95.9933	4.00668	57.1463	84.7995	32895.3	2060.63	596	3	99.4992	0.500835	58.2341	64.4769	34756	199.878	542	57	90.4841	9.51586	55.8335	81.1724	30280.4	4675.53	190	276	18	18	7
12	3022021	WT	m	raw/12_Cyp20m_ABm_03022021.xls_Tank_2	199	400	33.222	66.778	31.2196	33.8762	6236.64	13556.1	536	63	89.4825	10.5175	32.3419	38.4731	17347.1	2445.61	598	0	100	0	32.9058	86.1338	19709.5	83.2628	599	0	100	0	32.9916	2.6965E+308	19792.7	0	575	24	95.9933	4.00668	32.3919	46.9768	18634	1158.76	315	0	3	70	21
13	3022021	WT	m	raw/13_ABm_Cyp20m_03022021.xls_Tank_1	499	100	83.3055	16.6945	61.6097	48.8539	30792.5	4891.91	167	432	27.8798	72.1202	45.2209	64.9828	7553.4	28131	484	114	80.9365	19.0635	54.059	82.3512	26216.8	9467.65	583	16	97.3289	2.67112	58.869	81.7077	34371.7	1312.77	314	285	52.4207	47.5793	48.7084	71.3631	15326.9	20357.5	72	115	43	33	18
13	3022021	Cyp20	m	raw/13_ABm_Cyp20m_03022021.xls_Tank_2	60	539	10.0167	89.9833	94.6237	42.0735	5693.19	22683.2	581	18	96.995	3.00501	45.9054	93.5353	26677.2	1699.22	598	0	100	0	47.2288	124.546	28260.2	116.242	599	0	100	0	47.3492	2.6965E+308	28376.4	0	594	4	99.3311	0.668896	46.8974	108.444	27899.2	477.155	395	554	2	131	35
14	3022021	WT	f	raw/14_ABf_Cyp20f_03022021.xls_Tank_1	497	102	82.9716	17.0284	65.462	60.3593	32560.8	6188.84	98	501	16.3606	83.6394	50.1293	67.4224	4926.04	33823.6	282	317	47.0785	52.9215	61.5485	67.2876	17356.7	21393	541	58	90.3172	9.6828	64.4463	65.9117	34874	3875.61	150	449	25.0417	74.9583	54.7561	67.8722	8220.71	30528.9	49	54	37	51	23
14	3022021	Cyp20	f	raw/14_ABf_Cyp20f_03022021.xls_Tank_2	183	416	30.5509	69.4491	69.5422	51.4203	12770.3	21406.3	493	106	82.3038	17.6962	53.2201	74.3412	26264.1	7912.38	566	33	94.4908	5.50918	55.9391	74.3318	31683.9	2492.59	593	6	98.9983	1.00167	56.7417	77.8824	33678.1	498.447	523	76	87.3122	12.6878	54.2646	75.3399	28380.4	5796.15	108	145	13	23	3
15	3022021	Cyp20	f	raw/15_Cyp20f_ABf_03022021.xls_Tank_1	174	425	29.0484	70.9516	51.1396	41.1449	8910.22	17515.4	514	85	85.8097	14.1903	41.9377	56.8174	21592.3	4833.27	586	13	97.8297	2.17028	43.4707	68.4868	25478.2	947.401	598	1	99.8331	0.166945	43.9987	64.4643	26333.2	92.3988	559	40	93.3222	6.6778	42.4908	65.4563	23763.7	2661.89	263	445	14	30	8
15	3022021	WT	f	raw/15_Cyp20f_ABf_03022021.xls_Tank_2	329	270	54.9249	45.0751	70.5512	59.8667	23234.9	16199.9	259	340	43.2387	56.7613	58.3783	71.3387	15151.1	24283.7	393	206	65.6093	34.3907	62.737	71.4439	24691.2	14743.6	496	103	82.8047	17.1953	65.0783	68.8821	32333.1	7101.75	314	285	52.4207	47.5793	60.0248	72.033	18895.8	20539	12	22	41	38	7
16	3022021	Cyp20	m	raw/16_Cyp20m_ABm_03022021.xls_Tank_1	37	562	6.17696	93.823	76.5946	56.9208	2895.28	31997.1	583	16	97.3289	2.67112	57.4485	83.7583	33532.7	1359.68	597	2	99.6661	0.33389	58.0343	86.4085	34661.9	230.423	599	0	100	0	58.1604	2.6965E+308	34892.4	0	590	9	98.4975	1.5025	57.7931	80.909	34121	771.332	335	433	3	85	41
16	3022021	WT	m	raw/16_Cyp20m_ABm_03022021.xls_Tank_2	390	209	65.1085	34.8915	68.059	61.1259	26554.4	12822.2	159	440	26.5442	73.4558	61.6825	67.0682	9848.64	29527.9	296	303	49.4157	50.5843	64.1238	67.1114	19012.7	20363.8	429	170	71.6194	28.3806	65.4541	66.0915	28132.2	11244.4	214	385	35.7262	64.2738	62.891	67.1644	13504.8	25871.7	127	128	42	17	7
17	3022021	WT	f	raw/17_ABf_Cyp20f_03022021.xls_Tank_1	316	283	52.7546	47.2454	48.9035	43.3859	15471.4	12302.8	409	190	68.2805	31.7195	45.082	48.9037	18458.1	9316.15	535	64	89.3155	10.6845	46.139	47.6059	24725.9	3048.37	591	8	98.6644	1.33556	46.2951	46.3266	27400.5	373.701	461	138	76.9616	23.0384	45.8324	47.8372	21144	6630.23	100	119	43	23	5
17	3022021	Cyp20	f	raw/17_ABf_Cyp20f_03022021.xls_Tank_2	158	441	26.3773	73.6227	64.1946	49.3288	10179.1	21772.1	503	96	83.9733	16.0267	50.4037	68.081	25356.4	6594.78	575	24	95.9933	4.00668	52.2229	77.6718	30056	1895.19	596	3	99.4992	0.500835	53.2069	61.9596	31734.4	216.859	540	59	90.1503	9.84975	51.1888	72.0639	27665.8	4285.4	293	328	13	26	6
18	3022021	WT	m	raw/18_ABm_Cyp20m_03022021.xls_Tank_1	419	180	69.9499	30.0501	69.0069	52.4367	28964.5	9449.08	233	366	38.8982	61.1018	55.6987	69.3224	12981.5	25432.1	414	185	69.1152	30.8848	60.9208	70.9847	25257.8	13155.8	560	39	93.4891	6.51085	64.0102	64.3104	35903.3	2510.25	309	290	51.586	48.414	57.9418	70.5304	17950.4	20463.2	51	53	57	33	21
18	3022021	Cyp20	m	raw/18_ABm_Cyp20m_03022021.xls_Tank_2	217	382	36.227	63.773	75.3089	56.7418	16347.1	21724.5	475	124	79.2988	20.7012	57.9475	84.5807	27569.5	10502.1	578	21	96.4942	3.50584	61.9934	102.162	35834.3	2237.35	598	1	99.8331	0.166945	63.3207	122.886	37899.6	172.04	530	69	88.4808	11.5192	59.6635	92.3237	31633.6	6438.04	322	329	18	25	4
19	3022021	WT	m	raw/19_ABm_Cyp20m_03022021.xls_Tank_1	110	489	18.3639	81.6361	69.2366	44.791	7678.34	21904.3	564	35	94.1569	5.84307	47.5496	77.4948	26849.7	2732.98	597	2	99.6661	0.33389	49.1996	78.839	29406.6	176.074	599	0	100	0	49.3099	2.6965E+308	29582.7	0	586	13	97.8297	2.17028	48.7462	73.3133	28573.4	1009.28	321	526	3	137	65
19	3022021	Cyp20	m	raw/19_ABm_Cyp20m_03022021.xls_Tank_2	74	525	12.3539	87.6461	103.829	52.3703	7776.82	27496.2	537	62	89.6494	10.3506	53.1853	106.661	28560.5	6712.51	567	32	94.6578	5.34224	55.8221	110.418	31666	3606.98	587	12	97.9967	2.00334	57.9759	98.1392	34072.4	1200.57	548	51	91.4858	8.51419	53.9414	110.261	29572.5	5700.51	384	439	18	111	34
20	3022021	Cyp20	f	raw/20_Cyp20f_ABf_03022021.xls_Tank_1	80	519	13.3556	86.6444	42.59	33.0488	3414.3	17177.7	567	32	94.6578	5.34224	33.4763	49.1188	18995.6	1596.36	594	5	99.1653	0.834725	34.1638	52.271	20314.9	277.036	599	0	100	0	34.3237	2.6965E+308	20592	0	583	16	97.3289	2.67112	33.835	51.5341	19738.2	853.748	130	184	2	22	9
20	3022021	WT	f	raw/20_Cyp20f_ABf_03022021.xls_Tank_2	372	227	62.1035	37.8965	64.2232	52.9136	23897.5	12055.5	359	240	59.9332	40.0668	56.1532	65.5806	20198.3	15754.6	473	126	78.9649	21.0351	58.7623	64.2888	27816.1	8136.82	555	44	92.6544	7.34558	59.8821	60.5066	33268.5	2684.48	414	185	69.1152	30.8848	57.3907	65.5872	23771.2	12181.7	4	113	30	27	9
21	3022021	Cyp20	m	raw/21_Cyp20m_ABm_03022021.xls_Tank_1	68	531	11.3523	88.6477	69.6172	47.178	4761.82	25076.7	570	29	95.1586	4.8414	48.4258	75.2918	27635	2203.54	599	0	100	0	49.7448	19.4424	29835.3	3.2404	599	0	100	0	49.7364	2.6965E+308	29838.5	0	592	7	98.8314	1.16861	49.2074	91.5231	29152.1	686.423	0	0	1	20	8
21	3022021	WT	m	raw/21_Cyp20m_ABm_03022021.xls_Tank_2	409	189	68.3946	31.6054	74.6492	57.9595	30603.7	11010.4	227	372	37.8965	62.1035	58.6351	75.8984	13314.1	28300	399	200	66.611	33.389	64.3151	79.4464	25708.9	15905.2	540	59	90.1503	9.84975	68.3668	78.477	36968.2	4645.84	298	301	49.7496	50.2504	60.9183	77.7397	18196.3	23417.8	70	111	75	24	15
22	3022021	Cyp20	f	raw/22_Cyp20f_ABf_03022021.xls_Tank_1	135	464	22.5376	77.4624	59.96	42.1753	8124.58	19587.6	513	86	85.6427	14.3573	42.8857	65.8535	22024.7	5687.55	561	38	93.6561	6.34391	44.649	68.4481	25049.6	2662.63	589	10	98.3306	1.66945	45.7613	71.2688	26990	722.19	530	69	88.4808	11.5192	43.5904	65.9101	23102.9	4609.31	131	187	11	35	19
22	3022021	WT	f	raw/22_Cyp20f_ABf_03022021.xls_Tank_2	156	443	26.0434	73.9566	64.491	53.3681	10079.9	23675.9	531	68	88.6477	11.3523	54.8073	67.5513	29117.3	4638.52	589	10	98.3306	1.66945	55.8578	79.9419	32943.1	812.742	599	0	100	0	56.2025	183.015	33700.9	54.9046	567	32	94.6578	5.34224	55.4122	71.3023	31457.5	2298.31	390	399	6	24	9
[truncated: 2 more columns]

## Sheet: FigureS2
Fish	Genotype	MaxSpeed_mms	AverageSpeed_mms	TotalDistanceTraveled_mm5min	Activity_PercentOfTimeActive
1	WT	11.58	3.53	1056.92	93.3
2	WT	4.1	0.53	157.71	14.7
3	WT	9.56	2.92	873.1	94.3
4	WT	9.22	1.78	530.78	79
5	WT	1.36	0.08	22.81	1.7
6	WT	7.37	1.48	442.5	65
7	WT	10.92	2.74	819.16	83.3
8	WT	9.33	2.41	719.11	83
9	WT	14.22	2.49	743.42	87.7
10	WT	6.53	1.55	463.6	65.3
11	WT	2.82	0.61	181.54	16
12	WT	4.76	0.95	284.74	40
13	WT	3.07	0.48	143.22	10
14	WT	3.98	1.24	371.6	61.7
15	WT	2.89	0.98	292.87	46.7
16	WT	3.69	1.21	360.64	62.7
17	WT	4.48	0.92	276.45	36.3
18	WT	2.7	0.28	83.2	7.3
19	WT	4.89	1.61	480.38	80.7
20	WT	3.31	1.16	347.15	60
21	WT	9.32	1.31	392.38	52
22	WT	12.27	3.05	913.25	95.3
23	WT	10.68	2.36	704.95	78.3
24	WT	9.74	3.94	1176.71	96
25	WT	5.6	1.34	399.74	59.3
26	WT	7.2	2.07	618.44	83.7
27	WT	4.46	0.59	177.11	21.3
28	WT	8.17	2.14	640.14	89.7
29	WT	7.33	2.23	667.74	90
30	WT	3.64	1.13	336.57	50
31	WT	0.1	0.03	7.98	0
32	WT	7.85	2.47	738.9	91
33	WT	2.49	0.14	42.63	3.3
34	WT	11.39	1.92	573.69	63
35	WT	7.59	1.35	404.24	67
36	WT	15.17	3.85	1150.3	94.7
37	WT	6.81	2.36	704.39	88
38	WT	8.87	2.05	612.72	69.3
39	WT	5.65	0.89	265.9	30
40	WT	17.1	3.36	1005.93	95.3
41	WT	6.71	1.48	442.61	59.7
42	WT	8.87	2.62	783.13	79
43	WT	12.85	1.4	418.28	56
44	WT	7.07	2.01	600.17	73.7
45	WT	7.77	0.62	186.08	21
46	WT	4.29	1.17	349.45	55
47	WT	8.33	2.37	708	82.7
48	WT	7.87	3.22	962.56	96
49	WT	0.13	0.03	8.1	0
50	WT	7.24	2.45	732.41	91.7
51	WT	6.24	2.01	600.32	81
52	WT	7.41	1.75	522.03	79.7
53	WT	9.71	2.77	828.06	85
54	WT	9.96	2.27	677.25	78.3
55	WT	7.13	1.33	397	53
56	WT	9.12	2.12	633.45	82.3
57	WT	7.98	3.02	902.5	91.3
58	WT	11.02	2.53	757.27	93.7
59	WT	6.88	2.52	754.92	85.3
60	WT	7.25	2.53	757.73	89.7
61	WT	12.76	2.17	648.02	80
62	WT	7.73	2.72	813.47	91.3
63	WT	8.24	2.51	749	87.3
64	WT	10	1.83	546.39	77.3
65	WT	9.06	2.5	747.75	83.7
66	WT	6.98	1.6	477.41	68.7
67	WT	8.16	1.75	522.75	76
68	WT	6.52	1.19	355.51	51
69	WT	7.61	2.48	741.26	84
70	WT	7.05	2.56	765.33	78.3
71	WT	8.44	2.16	644.63	82
72	WT	8.33	0.86	256.11	24
73	WT	0.22	0.06	17.82	0
74	WT	6.05	1.85	551.96	59.7
75	WT	8.53	1.94	578.92	71.7
76	WT	7.26	1.18	353.58	52
77	WT	7.81	1.84	550.53	82.7
78	WT	9.47	2.73	814.9	90.7
79	WT	15.6	2.42	723.82	86.7
80	WT	8.56	1.72	514.02	71
81	WT	6.87	1.94	580.75	79.7
82	WT	12.77	2.48	742.29	83.7
83	WT	7.24	1.31	391.56	53.3
84	WT	5.86	1.84	551.11	78.3
85	WT	8.56	2.64	787.99	94
86	WT	6.68	2.32	694.8	86
87	WT	7.08	2.25	672.36	88.3
88	WT	12.55	2.6	778.7	84
89	WT	7.01	1.93	577.02	80
90	WT	11.79	2.28	683.06	77.3
91	WT	10.15	4.04	1207.96	95.7
92	WT	6.76	1.03	309.26	52.7
93	WT	7.44	2.46	736.78	94.3
94	WT	8.38	1.75	522.8	77.7
95	WT	7.62	2.75	823.19	91
96	WT	1.52	0.08	24.18	0.7
97	WT	7.29	1.66	497.15	71
98	WT	7.99	0.54	160.17	15.3
99	WT	6.73	1.02	304.82	41.7
100	WT	7.19	2.09	623.87	85.7
101	WT	12.87	1.45	433.46	56.7
102	WT	5.29	1.4	418.37	59
103	WT	3.08	0.98	293.09	44.7
104	WT	4.41	0.99	295.96	39
105	WT	6.1	0.82	245.54	28.7
106	WT	8.88	3.34	999.64	93
107	WT	5.19	0.34	101.7	7.7
108	WT	12.63	2.96	884.03	95.7
109	WT	6.74	2.27	680.1	86
110	WT	12	1.96	587.51	68.7
111	WT	5.43	1.49	446.81	73.3
112	WT	6.75	1.74	520.47	75
113	WT	8.65	2.82	844.53	87.3
114	WT	9.36	3.33	994.72	96
115	WT	5.42	1.79	536.42	77.7
1	Cyp20A1-/-	5.38	1.82	545.45	82.3
2	Cyp20A1-/-	7.68	1.2	357.37	54.7
3	Cyp20A1-/-	8.35	1.94	579.96	77.3
4	Cyp20A1-/-	9.81	1.28	383.5	53.7
5	Cyp20A1-/-	4.91	1.04	310.25	41.7
6	Cyp20A1-/-	2.68	0.07	21.84	1
7	Cyp20A1-/-	5.82	1.46	435.66	68
8	Cyp20A1-/-	0.87	0.06	17.82	0
9	Cyp20A1-/-	4.66	1.77	529.72	76.3
10	Cyp20A1-/-	4.05	1.1	330.35	46
11	Cyp20A1-/-	4.57	0.34	100.76	5.3
12	Cyp20A1-/-	9.58	1.11	332.49	49
13	Cyp20A1-/-	7.56	1.28	382.75	56
14	Cyp20A1-/-	6.33	1.28	383.44	55.3
15	Cyp20A1-/-	5.48	1.06	317.1	44.7
16	Cyp20A1-/-	3.81	1.39	414.99	70.3
17	Cyp20A1-/-	5.87	1.47	440.64	60
18	Cyp20A1-/-	5.98	0.85	252.89	32.7
19	Cyp20A1-/-	3.23	0.6	178.41	16.7
20	Cyp20A1-/-	8.2	1.52	455.79	67
21	Cyp20A1-/-	5.26	1.52	453.94	73.7
22	Cyp20A1-/-	3.25	0.09	26.67	1.7
23	Cyp20A1-/-	4.31	0.65	193.85	16.7
24	Cyp20A1-/-	8.05	1.15	343.22	41.3
25	Cyp20A1-/-	5.02	0.69	207.11	24
26	Cyp20A1-/-	5.07	1.08	322.46	47.7
27	Cyp20A1-/-	7.96	2.64	790.47	92.7
28	Cyp20A1-/-	19.85	2.31	691.88	65
29	Cyp20A1-/-	8.54	0.85	253.24	34.7
30	Cyp20A1-/-	7.98	1.94	580	87.7
31	Cyp20A1-/-	6.35	0.74	220.99	25.7
32	Cyp20A1-/-	10.32	2.19	654.75	76.7
33	Cyp20A1-/-	6.74	1.49	445.33	63.7
34	Cyp20A1-/-	23.52	0.82	243.84	19.3
35	Cyp20A1-/-	0.21	0.03	8.83	0
36	Cyp20A1-/-	7.23	2.01	601.46	87.3
37	Cyp20A1-/-	4.12	1.07	321.36	48
38	Cyp20A1-/-	7.88	2.06	616.48	82
39	Cyp20A1-/-	4.58	1.06	316.8	44.3
40	Cyp20A1-/-	10.94	2.74	818.18	87.7
41	Cyp20A1-/-	5.03	0.34	101.37	12
42	Cyp20A1-/-	16.19	1.52	455.2	57.3
43	Cyp20A1-/-	6.28	1.35	403.51	58.3
44	Cyp20A1-/-	2.17	0.31	92.21	7.3
45	Cyp20A1-/-	6.73	0.37	109.99	10
46	Cyp20A1-/-	6.69	2.44	728.6	88.3
47	Cyp20A1-/-	7.94	2.34	700.17	79.7
48	Cyp20A1-/-	4.61	0.4	119.87	11
49	Cyp20A1-/-	8.85	1.7	508.25	69.3
50	Cyp20A1-/-	13.09	1.88	562.3	62.7
51	Cyp20A1-/-	7.45	2.6	778.69	81.3
52	Cyp20A1-/-	7.77	1.76	526.66	70
53	Cyp20A1-/-	4.79	0.77	231.03	27.7
54	Cyp20A1-/-	4.32	0.93	279.54	35.3
55	Cyp20A1-/-	8.06	1.95	583.04	72.3
56	Cyp20A1-/-	0.51	0.05	14.92	0
57	Cyp20A1-/-	7.51	2.54	758.47	89.7
58	Cyp20A1-/-	7.95	2.51	749.82	86
59	Cyp20A1-/-	4.11	0.39	115.29	12.7
60	Cyp20A1-/-	11.84	0.9	270.37	30.7
61	Cyp20A1-/-	7.85	1.93	576.26	77.3
62	Cyp20A1-/-	5.99	1.15	344.32	50
63	Cyp20A1-/-	4.01	0.54	160.82	16.7
64	Cyp20A1-/-	6.46	0.91	271.11	33.7
65	Cyp20A1-/-	7.38	1.76	527.22	73
66	Cyp20A1-/-	5.64	1.3	388.2	56.3
67	Cyp20A1-/-	10.13	2.36	704.94	85.7
68	Cyp20A1-/-	7.41	1.92	572.76	79
69	Cyp20A1-/-	9.99	1.93	578.23	81.3
70	Cyp20A1-/-	6.72	1.21	360.38	46.7
71	Cyp20A1-/-	2.81	0.79	237.02	29
72	Cyp20A1-/-	2.95	0.51	152.44	15.7
73	Cyp20A1-/-	6.28	2.74	819.47	94.3
74	Cyp20A1-/-	7.89	2.4	718.63	88
75	Cyp20A1-/-	8.39	0.98	293.75	39
76	Cyp20A1-/-	6.52	1.5	449.08	61.3
77	Cyp20A1-/-	5.36	0.94	282.53	39
78	Cyp20A1-/-	11.07	1.5	449.6	52
79	Cyp20A1-/-	2.73	0.46	137.04	16.7
80	Cyp20A1-/-	4.62	1.21	361.86	57.3
81	Cyp20A1-/-	5.33	1.53	458.69	73.3
82	Cyp20A1-/-	6.67	2.54	759.66	94.7
83	Cyp20A1-/-	4.25	2	599.02	85.7
84	Cyp20A1-/-	4.19	1.02	304.19	44.3
85	Cyp20A1-/-	13.75	2.13	638	83.3
86	Cyp20A1-/-	5.42	1.59	474.55	68.3
87	Cyp20A1-/-	7.56	2.6	777.03	96
88	Cyp20A1-/-	12.17	1.96	586.61	85.3
89	Cyp20A1-/-	6.44	2.37	709.37	85.7
90	Cyp20A1-/-	4.88	0.38	112.78	8.7
91	Cyp20A1-/-	7.67	2.13	636.79	92
92	Cyp20A1-/-	8.65	1.86	555.19	79.3
93	Cyp20A1-/-	5.67	1.54	461.18	69.7
94	Cyp20A1-/-	5.89	1.52	453.52	67.3
95	Cyp20A1-/-	6.19	1.3	388.96	61.7
96	Cyp20A1-/-	36.86	1.22	365.16	44
97	Cyp20A1-/-	33.51	1.93	575.78	70.3
98	Cyp20A1-/-	14.3	1.65	492.26	42.3
99	Cyp20A1-/-	33.66	1.38	413.83	56
100	Cyp20A1-/-	24.29	0.91	272.32	33.3
101	Cyp20A1-/-	45.28	0.63	188.36	17.7
102	Cyp20A1-/-	25.93	1.94	579.92	81.3
103	Cyp20A1-/-	10.93	1.02	304.63	40.3
104	Cyp20A1-/-	4.38	1.58	473.09	78
105	Cyp20A1-/-	57.46	0.5	149.83	6.3
106	Cyp20A1-/-	1.52	0.08	24.18	0.7
107	Cyp20A1-/-	7.29	1.66	497.15	71
108	Cyp20A1-/-	7.99	0.54	160.17	15.3
109	Cyp20A1-/-	6.73	1.02	304.82	41.7
110	Cyp20A1-/-	7.19	2.09	623.87	85.7
111	Cyp20A1-/-	12.87	1.45	433.46	56.7
112	Cyp20A1-/-	5.29	1.4	418.37	59
113	Cyp20A1-/-	3.08	0.98	293.09	44.7
114	Cyp20A1-/-	4.41	0.99	295.96	39
115	Cyp20A1-/-	6.1	0.82	245.54	28.7

## Sheet: FigureS3_1
	Trial1	Trial1	Trial1	Trial1	Trial1	Trial1	Trial1	Trial1	Trial1	Trial1	Trial1	Trial1	Trial1	Trial1	Trial1	Trial1	Trial1	Trial1	Trial1	Trial1	Trial1	Trial1	Trial1	Trial1		Trial2	Trial2	Trial2	Trial2	Trial2	Trial2	Trial2	Trial2	Trial2	Trial2	Trial2	Trial2	Trial2	Trial2	Trial2	Trial2	Trial2	Trial2	Trial2	Trial2	Trial2	Trial2	Trial2	Trial2
Time(min)	Wild-type	Wild-type	Wild-type	Wild-type	Wild-type	Wild-type	Wild-type	Wild-type	Wild-type	Wild-type	Wild-type	Wild-type	Wild-type	Wild-type	Wild-type	Wild-type	Wild-type	Wild-type	Wild-type	Wild-type	Wild-type	Wild-type	Wild-type	Wild-type		Wild-type	Wild-type	Wild-type	Wild-type	Wild-type	Wild-type	Wild-type	Wild-type	Wild-type	Wild-type	Wild-type	Wild-type	Wild-type	Wild-type	Wild-type	Wild-type	Wild-type	Wild-type	Wild-type	Wild-type	Wild-type	Wild-type	Wild-type	Wild-type
1	71.0475	136.272	214.229	183.284	154.364	150.946	140.121	231.371	85.5808	200.625	202.28	172.14	148.684	101.823	173.979	139.84	184.36	180.902	179.052	150.606	137.487	131.598	159.074	137.14		169.899	171.71	204.473	218.71	173.116	259.485	82.1853	221.388	231.913	208.375	177.885	103.927	236.318	170.655	235.39	166.179	169.68	153.214	170.385	165.071	156.2	193.955	282.075	255.751
2	35.7207	150.943	202.747	162.708	145.601	163.309	176.09	229.677	107.28	165.49	85.4574	171.828	149.939	65.8967	136.811	60.0543	140.953	170.71	148.916	169.78	183.201	121.675	142.257	144.235		209.178	154.114	277.464	253.06	189.398	257.645	98.2122	241.681	272.77	230.057	225.621	97.5323	229.137	144.531	209.593	197.796	233.493	193.265	200.626	152.649	211.451	237.284	276.151	260.454
3	34.3091	122.776	182.741	169.632	159.691	137.702	168.175	231.945	143.215	199.618	114.581	182.174	137.534	79.4711	134.276	71.8664	126.02	184.327	237.139	137.759	190.337	148.489	126.904	142.298		193.605	162.948	292.233	231.631	183.606	258.352	171.286	228.798	186.333	216.794	228.834	99.7491	218.401	165.222	222.765	160.651	235.614	172.463	187.489	202.255	180.605	236.103	271.78	298.41
4	35.3967	159.756	186.951	181.637	155.401	128.82	165.224	236.79	137.874	199.443	113.451	142.066	134.942	79.3544	118.91	65.0774	145.269	191.628	114.806	176.283	206.798	132.515	140.411	168.589		164.162	153.021	222.902	241.132	183.955	258.347	142.636	264.3	178.262	197.576	191.419	133.407	204.485	152.876	212.86	199.428	231.901	183.234	200.414	183.32	201.627	249.657	261.352	323.565
5	43.6225	140.546	172.404	180.962	169.593	126.551	161.494	215.667	126.607	274.415	172.672	150.386	152.73	211.013	134.455	74.1106	129.742	189.401	75.8594	149.451	202.399	177.345	144.435	148.025		180.073	158.345	202.883	211.106	155.061	234.762	154.733	240.257	173.972	205.234	147.734	141.282	208.698	129.509	241.118	165.786	216.579	204.281	185.715	218.199	193.471	237.929	282.441	312.098
6	66.1452	122.501	182.357	160.164	153.418	128.305	164.279	185.16	131.522	249.637	151.951	147.207	142.702	98.12	134.008	82.1765	135.972	157.741	67.1189	137.219	168.065	180.361	131.899	178.19		142.823	123.343	231.769	202.363	154.36	224.939	154.155	240.089	177.455	203.942	141.109	171.065	217.569	120.481	230.729	174.393	213.436	201.152	190.017	203.497	158.925	241.758	261.829	292.816
7	65.4138	103.887	180.457	200.339	162.259	132.728	137.016	203.526	138.457	182.972	147.146	144.538	135.79	84.7334	149.956	82.6081	141.798	159.971	66.4934	165.461	195.695	167.432	165.752	163.635		165.075	133.582	247.792	203.22	139.569	229.419	141.797	247.142	153.227	190.616	198.865	137.289	192.517	143.375	234.772	180.685	222.49	213.642	164.722	199.511	198.656	221.84	268.481	298.407
8	58.5807	110.773	181.106	194.138	165.132	122.046	173.164	217.095	131.859	203.854	133.04	126.812	150.964	83.17	144.934	99.6236	139.476	156.099	65.3133	158.668	190.007	203.951	145.936	171.87		175.18	156.742	237.185	190.089	182.368	229.443	188.265	248.684	153.09	206.529	216.346	149.863	199.894	114.046	219.604	178.541	232.102	208.873	183.022	202.646	184.845	171.482	272.889	283.565
9	64.3571	101.789	189.697	169.106	197.42	111.074	171.995	171.742	129.473	234.754	142.698	158.845	154.028	78.1312	155.416	155.762	136.55	187.804	103.621	169.8	190.094	161.12	146.006	174.238		152.164	145.079	225.711	213.685	175.046	230.456	139.145	251.727	196.787	189.663	215.475	157.374	200.615	125.37	208.535	173.171	226.132	223.337	182.674	209.636	159.888	147.36	287.386	276.191
10	99.0792	104.668	171.339	150.54	145.846	134.844	197.348	194.567	123.881	202.865	165.298	147.915	158.045	108.272	137.618	110.241	136.622	152.89	107.053	162.742	200.36	200.1	148.884	83.1176		167.22	127.855	203.491	187.715	157.072	212.877	97.4408	214.462	199.613	205.489	211.1	169.502	192.632	132.879	224.053	194.788	195.941	190.568	188.185	194.031	179.972	197.384	264.914	291.032
11	89.7005	108.178	205.379	154.681	172.715	130.286	203.563	177.463	122.933	219.652	163.999	143.34	159.581	124.865	163.345	141.654	143.569	156.178	140.66	147.964	185.914	193.559	123.67	68.1493		151.116	89.2279	212.363	202.886	146.957	216.637	131.911	261.185	171.544	213.524	186.698	142.381	197.139	132.862	223.161	183.652	231.228	179.181	181.279	193.961	169.47	220.415	274.488	281.899
12	114.022	129.065	215.457	159.795	201.714	117.081	183.423	213.5	139.976	195.818	139.015	156.877	180.177	176.422	136.121	161.99	143.051	163.301	152.158	159.151	187.888	182.034	122.706	99.4255		143.775	124.992	204.744	188.621	247.043	242.074	135.599	253.014	169.323	205.717	187.218	154.604	198.268	123.904	245.919	195.84	212.202	186.852	179.121	199.091	170.616	220.682	285.479	279.11
13	116.207	164.027	257.1	186.129	113.802	166.804	211.396	186.333	122.252	230.514	147.165	160.139	169.342	172.31	143.276	156.244	107.387	150.426	152.135	154.452	185.999	189.437	151.387	147.6		164.037	128.423	181.047	180.938	153.748	225.143	151.703	232.544	133.542	193.516	208.28	126.938	212.54	138.886	203.475	192.704	210.182	167.084	145.633	216.412	143.756	195.543	242.267	289.506
14	108.089	133.436	140.339	174.551	113.366	148.585	188.082	195.828	142.276	233.752	157.969	165.585	141.73	183.533	102.63	189.148	131.593	156.901	150.608	180.902	195.412	202.464	168.481	154.577		154.968	86.1513	155.894	215.598	151.272	238.115	151.735	263.655	173.312	195.005	198.846	142.935	224.741	120.814	206.202	173.247	188.318	202.191	170.689	184.312	133.749	215.659	225.176	284.969
15	124.84	105.549	164.941	188.341	138.18	139.395	155.467	188.653	92.8504	284.35	141.749	205.903	154.174	110.034	141.625	186.239	143.264	165.284	150.866	129.337	171.992	206.563	164.923	95.722		166.224	153.703	161.959	163.688	146.133	209.387	143.953	217.436	188.547	215.087	194.642	125.518	204.222	120.931	205.751	171.074	226.289	181.603	170.908	213.346	166.842	212.69	245.722	304.488
16	100.228	108.643	186.843	185.664	104.942	133.216	164.623	196.129	147.111	275.252	141.716	183.775	172.409	135.472	161.597	171.944	142.14	149.869	182.238	175.19	174.417	208.613	154.287	141.082		145.532	169.099	161.638	166.145	192.039	226.116	141.002	244.495	186.103	197.664	208.762	143.492	210.146	153.12	218.719	172.958	226.566	172.898	173.746	215.449	153.091	227.152	278.816	308.454
17	103.19	118.659	174.047	180.038	97.1407	121.66	184.859	202.562	135.101	189.102	139.764	201.347	160.028	186.563	169.026	187.798	141.949	160.705	175.463	187.601	210.289	181.907	166.579	136.686		140.372	147.814	173.466	189.335	182.157	221.041	155.732	245.088	189.23	200.086	185.211	135.503	213.141	158.186	211.424	141.819	219.295	196.09	153.424	214.742	186.528	222.063	275.423	305.566
18	92.0052	117.557	201.791	177.697	108.799	127.032	223.81	187.682	123.805	261.033	177.102	184.938	155.352	173.576	177.444	173.052	108.883	162.213	168.349	199.199	178.439	197.313	156.065	121.655		168.459	141.882	163.715	173.663	174.203	221.961	122.642	225.037	175.092	193.983	183.219	128.935	195.744	151.176	206.343	151.168	209.991	191.078	168.035	211.141	140.178	252.978	306.978	343.553
19	104.9	131.118	212.824	184.957	140.789	154.542	145.26	207.607	132.848	225.995	150.347	178.945	169.189	184.388	135.199	194.122	115.734	183.269	164.697	211.468	184.894	173.115	158.365	105.689		155.801	134.497	190.044	171.378	141.384	229.025	166.45	251.066	210.088	188.414	198.445	162.595	141.206	133.901	205.096	152.67	210.743	155.021	183.335	205.873	127.826	254.762	251.298	334.703
20	111.93	122.526	203.664	190.889	188.379	125.981	187.992	221.757	120.078	217.884	152.066	172.316	168.167	191.876	140.572	185.775	143.746	166.527	169.416	203.987	161.657	194.927	177.33	113.752		176.755	144.237	194.057	176.665	136.033	209.347	166.842	244.13	233.952	208.579	207.479	163.23	203.441	113.819	201.552	168.134	210.798	158.214	154.584	213.407	158.234	236.125	255.089	311.077
21	98.2434	149.523	199.05	189.2	199.112	107.621	198.426	232.407	134.558	198.697	179.245	198.704	155.494	201.638	139.882	193.883	143.3	183.764	160.698	203.44	182.358	202.272	156.778	119.402		153.365	146.134	190.964	177.684	156.607	229.17	125.157	222.154	224.17	220.477	191.332	164.634	224.988	122.39	195.971	179.373	174.51	210.013	153.279	341.883	161.483	222.015	275.278	271.03
22	81.4577	144.005	192.176	160.861	180.46	127.235	139.773	195.209	146.436	230.06	169.263	206.016	134.569	213.302	129.104	206.679	140.084	180.378	146.24	197.821	158.386	199.777	155.928	88.6473		153.847	173.09	177.562	158.246	114.221	231.13	149.575	207.279	199.403	246.47	176.659	170.839	169.533	157.23	190.791	211.402	216.701	210.31	158.33	104.105	152.484	223.018	306.025	296.528
23	89.6265	132.95	202.381	48.6669	119.377	130.262	179.829	186.891	138.379	233.594	169.128	204.249	146.429	223.073	131.632	200.751	143.061	185.051	153.33	205.295	158.327	126.619	175.254	87.6938		141.331	114.893	166.608	176.723	132.864	221.214	163.799	235.399	234.807	248.824	187.78	141.988	208.006	140.706	199.992	156.556	231.734	203.989	169.897	112.352	207.812	233.664	265.082	307.593
24	113.792	143.577	189.824	99.5627	134.3	130.055	134.206	194.088	126.583	241.128	167.681	208.377	158.753	174.997	134.042	205.715	134.261	165.724	168.498	221.189	170.662	145.509	175.713	125.057		115.843	111.719	174.045	172.067	152.85	234.607	145.767	216.153	223.611	227.162	194.564	127.086	199.086	153.929	191.107	204.847	224.664	174.315	166.466	146.76	126.899	236.083	296.227	316.026
25	114.795	121.157	183.077	125.2	171.918	172.727	115.65	236.506	130.125	180.692	188.278	202.258	143.235	154.109	155.878	180.035	139.23	193.907	145.224	210.608	172.433	190.943	147.691	153.271		161.342	113.229	228.905	175.404	132.419	242.289	128.206	237.464	215.882	209.855	186.363	136.325	212.245	131.24	226.504	151.225	213.124	235.485	207.212	157.503	157.444	224.857	281.156	282.472
26	158.493	116.302	202.287	184.798	169.793	106.135	156.445	214.854	165.028	229.568	164.665	248.149	169.243	196.434	121.599	161.936	190.224	186.951	162.228	208.627	188.306	193.134	152.474	134.407		167.139	99.6423	172.859	176.787	192.552	247.318	141.153	247.175	249.645	235.205	182.438	111.114	207.034	124.259	214.186	135.877	224.596	202.09	163.512	166.169	152.996	245.308	294.062	297.428
27	132.247	130.649	195.191	159.798	104.297	154.338	151.414	196.82	133.128	219.826	169.56	188.732	138.982	207.625	127.461	168.467	121.68	199.263	159.06	187.901	188.405	147.843	161.897	149.177		173.053	150.961	158.435	191.313	152.993	231.374	157.382	239.015	243.636	231.514	189.409	128.388	190.917	135.119	229.224	140.069	220.075	209.597	167.706	177.08	183.453	247.088	310.643	260.253
28	60.6431	152.247	208.426	182.351	107.595	138.272	152.93	235.095	112.583	196.9	164.456	204.954	139.845	110.283	122.45	132.074	132.76	169.774	146.708	208.728	176.465	190.775	144.814	148.396		137.816	161.8	167.326	195.918	187.67	236.322	147.416	249.424	258.483	194.415	201.284	147.002	183.309	163.668	185.292	142.026	216.344	227.027	146.769	189.76	163.424	256.931	287.268	267.961
29	92.8749	131.178	215.878	177.726	121.402	128.735	127.834	223.923	127.103	264.218	161.884	200.002	156.034	98.8085	146.738	133.465	137.823	190.065	165.787	205.801	147.36	192.37	182.044	133.176		129.165	147.33	190.918	176.797	133.36	236.349	130.902	229.646	226.675	221.843	196.298	146.723	191.288	206.909	206.82	167.452	211.13	141.233	165.661	191.357	144.011	231.089	216.692	263.866
30	103.59	149.145	202.886	153.412	96.7649	131.684	137.211	248.248	153.842	215.377	177.326	187.902	156.101	104.508	129.327	136.258	149.543	180.305	142.901	206.418	168.796	208.962	144.631	132.498		145.015	159.217	193.038	195.375	140.799	241.217	146.94	225.778	186.188	235.885	209.758	138.53	188.091	172.367	194.252	188.813	230.129	153.015	164.007	199.294	173.336	254.34	249.744	251.174
31	144.952	167.116	212.523	211.322	215.127	201.827	236.513	216.887	171.972	252.397	201.853	255.436	199.358	198.03	179.621	159.313	258.177	208.175	246.893	221.904	171.415	253.08	239.699	161.875		169.983	173.338	274.691	233.644	180.87	337.394	219.298	218.829	207.766	203.193	209.559	240.662	178.334	203.626	229.132	218.245	170.01	207.009	163.992	214.615	189.53	226.828	265.388	296.375
32	137.367	175.955	220.207	183.41	202.371	180.357	215.624	217.104	177.334	268.005	197.863	250.519	187.378	204.602	187.667	151.046	246.741	200.386	260.984	233.648	177.818	214.918	223.937	206.009		170.801	175.052	289.76	234.436	212.584	271.913	238.899	208.824	223.108	192.117	214.174	242.455	186.503	209.144	227.491	198.057	171.245	195.882	176.665	208.063	182.561	228.8	240.209	265.814
33	136.031	170.013	199.604	190.318	202.506	176.131	192.344	207.056	173.135	270.493	193.193	229.543	178.955	199.594	210.248	175.696	262.627	181.129	258.418	216.077	189.956	245.616	208.499	196.841		176.332	163.799	266.555	249.636	216.584	270.6	230.127	217.989	236.191	179.428	226.19	230.76	197.215	194.878	210.96	201.991	186.885	224.207	178.056	201.744	168.851	230.837	270.986	241.073
34	145.25	156.384	181.447	190.179	199.664	182.463	187.203	214.356	165.194	262.532	178.163	230.086	195.853	195.889	214.913	198.565	276.894	210.059	208.87	203.49	177.697	228.801	208.537	168.372		156.71	168.667	266.005	263.399	214.905	272.092	216.95	214.478	202.6	191.417	217.461	220.99	192.604	189.962	207.898	191.039	215.369	203.158	186.082	205.146	176.742	213.839	285.688	240.629
35	142.1	163.085	214.894	184.048	209.35	175.722	207.754	219.003	142.726	205.801	179.97	213.5	188.862	201.306	175.017	171.067	239.382	182.209	204.632	199.218	191.946	238.173	197.239	160.882		185.61	190.53	220.978	243.081	184.616	274.814	206.941	214.969	214.875	210.485	216.822	216.063	175.952	165.526	213.249	231.017	221.751	205.585	190.049	194.021	187.953	221.92	270.829	258.204
36	144.996	177.111	200.856	201.805	205.097	153.311	195.302	202.35	145.685	206.258	167.538	221.017	191.664	190.4	179.585	180.017	232.959	182.55	206.779	186.943	184.921	239.326	187.794	155.7		176.536	189.428	181.181	230.16	203.178	270.867	189.844	241.783	207.244	207.126	230.337	161.618	177.16	132.097	228.744	202.192	238.504	175.506	181.323	210.006	183.108	242.753	291.589	257.652
37	158.031	158.62	203.593	184.762	191.055	177.078	181.957	180.74	132.085	203.181	163.884	215.401	165.057	202.499	177.587	180.094	224.649	216.393	202.204	162.403	180.349	210.635	199.569	185.892		165.751	191.214	195.819	225.175	194.373	292.565	170.434	243.081	213.01	205.081	235.016	136.931	160.361	145.003	230.546	217.769	218.275	234.275	187.285	183.735	169.256	241.062	267.148	236.931
38	164.5	164.29	191.305	190.878	177.874	187.338	185.786	200.707	124.253	209.299	158.209	205.614	153.426	196.386	184.337	180.957	223.51	194.171	202.84	193.524	177.651	205.837	196.452	168.496		177.375	190.909	204.372	206.438	172.332	290.256	173.279	239.245	233.632	195.544	211.268	133.312	187.27	101.625	202.845	246.834	218.476	183.705	159.684	150.08	175.186	226.838	270.562	237.69
39	154.57	168.658	193.697	177.033	181.157	177.164	171.249	218.013	154.857	196.267	132.389	190.272	124.698	197.092	167.413	179.741	205.924	203.083	151.384	166.156	155.918	198	178.074	174.725		158.531	161.388	177.876	213.748	133.356	266.433	148.795	235.045	203.457	184.424	195.746	145.915	195.344	123.765	218.963	235.434	199.196	176.255	164.325	149.843	144.424	236.248	239.12	205.224
40	147.355	168.801	207.407	157.219	182.637	170.314	158.074	184.973	124.598	194.798	130.601	174.682	123.574	194.313	178.347	200.072	192.54	180.044	122.91	153.879	178.091	189.352	160.901	174.759		135.098	166.01	175.488	200.986	124.481	251.895	140.723	206.717	232.766	190.557	190.953	159.923	198.208	109.588	207.506	191.834	200.194	177.296	139.962	141.084	138.154	246.069	214.817	207.901
41	104.009	96.751	190.825	130.591	122.945	109.054	135.218	157.693	126.591	163.43	130.654	135.23	154.832	157.921	144.956	83.2851	128.61	131.854	144.756	144.292	174.756	136.039	113.616	120.442		113.311	100.155	142.387	188.467	138.547	195.423	101.1	117.743	158.657	153.917	139.344	151.747	149.351	97.4087	186.746	100.667	159.419	162.487	108.78	162.718	123.12	165.647	202.946	187.674
42	211.175	91.7918	180.341	119.077	101.05	136.766	114.79	119.281	124.661	187.657	105.329	121.964	121.492	106.965	93.2906	50.2714	135.674	143.619	124.471	148.956	98.9079	118.6	114.107	118.217		103.592	73.1256	168.433	195.3	119.652	186.644	99.1785	85.771	156.123	156.005	147.635	107.821	188.732	82.0428	186.718	90.2339	144.39	160.032	97.6724	107.405	131.877	180.134	205.021	199.702
43	108.163	142.892	184.321	140.231	137.876	138.898	108.797	133.203	129.212	234.229	122.257	174.894	120.052	155.857	120.268	56.6166	121.779	165.326	148.119	153.789	93.2901	125.079	120.486	86.1365		102.881	72.3274	182.578	187.85	94.1566	177.271	131.99	81.734	148.779	171.997	150.242	94.9187	200.502	94.575	175.138	157.334	218.434	165.659	103.811	152.23	122.777	207.834	213.769	189.886
44	108.763	159.816	182.529	142.236	140.905	111.345	127.176	180.191	121.78	247.583	143.866	184.308	127.487	153.963	119.66	66.9992	140.987	162.296	150.934	160.002	95.3584	175.993	142.695	73.0564		101.059	94.9626	166.721	185.15	104.004	203.201	135.222	85.5045	166.74	145.521	169.269	93.3372	200.554	117.268	185.029	165.507	208.666	159.844	104.165	145.626	155.404	208.342	224.002	207.948
45	136.342	125.331	199.53	180.108	98.9982	115.372	128.595	225.927	159.941	256.103	115.86	192.199	151.668	112.378	154.874	83.3948	119.648	164.871	152.257	155.076	114.06	182.426	144.502	67.9159		121.466	107.489	157.065	216.998	102.242	202.977	130.705	114.832	190.581	175.701	160.349	83.6352	191.284	133.671	193.47	166.053	146.188	140.486	113.668	197.389	149.892	236.352	236.566	239.042
46	104.354	149.306	200.53	136.963	85.2948	168.407	188.162	217.82	143.302	216.388	133.297	174.927	164.347	111.196	138.275	95.7368	134.004	146.724	173.853	154.883	124.402	135.023	156.901	70.1327		129.698	148.893	127.641	220.725	107.875	210.09	135.594	191.39	209.701	182.968	147.838	98.7633	199.571	142.269	185.564	172.77	97.7851	140.056	116.476	174.046	173.15	225.649	235.447	252.972
47	69.7204	146.32	184.859	150.459	83.3433	136.644	174.398	187.106	135.135	236.381	145.801	177.938	158.239	141.469	135.763	101.315	134.053	141.832	183.501	183.293	129.931	171.52	159.036	77.6738		118.75	115.597	148.218	216.742	120.383	217.138	141.791	174.617	198.225	163.844	169.594	126.585	183.534	157.325	242.081	147.959	188.628	149.287	141.449	176.584	150.659	240.203	218.709	252.244
48	108.339	139.401	190.691	150.302	97.6542	151.834	129.714	204.096	133.203	266.301	123.156	178.047	156.593	129.136	143.731	109.107	107.48	165.151	177.276	177.522	173.326	191.034	190.005	86.4068		128.753	88.6412	147.382	184.637	98.4253	266.712	120.347	207.299	165.078	178.554	175.077	127.172	187.831	118.172	225.115	132.519	207.447	191.44	146.374	169.825	161.986	218.02	265.281	244.206
49	101.591	104.148	208.616	158.457	149.228	137.18	103.226	225.841	144.016	212.033	161.949	159.238	152.052	189.712	151.808	120.195	125.142	174.156	190.188	183.841	165.766	171.722	196.297	91.8636		137.164	126.354	160.771	204.062	122.01	241.499	141.231	187.568	114.811	201.896	161.039	101.355	202.47	126.579	187.576	186.225	210.614	143.262	134.931	195.1	150.487	192.144	193.356	204.53
50	167.904	96.5166	210.56	157.923	178.449	155.768	122.527	216.572	127.814	304.214	129.026	176.712	179.978	174.654	138.072	133.949	148.917	167.04	174.688	186.615	167.235	179.527	193.329	84.499		135.475	172.577	139.157	212.786	86.0396	192.226	130.637	161.674	99.1908	206.722	183.427	153.286	199.361	117.703	209.256	135.364	205.423	171.699	118.133	192.815	149.466	207.633	190.039	237.206
51	134.988	192.407	240.725	245.364	225.831	224.431	212.422	271.621	186.54	368.833	255.434	257.22	239.722	230.293	203.779	165.739	326.073	226.665	239.279	243.241	194.309	233.247	218.037	173.764		196.68	185.596	279.496	284.168	260.946	354.802	271.099	254.162	274.755	232.798	240.78	238.401	187.428	187.755	240.47	243.976	243.769	205.263	185.628	210.12	218.05	239.077	269.747	299.564
52	160.441	176.891	247.599	210.526	228.891	223.301	199.326	219.072	196.313	383.791	244.283	248.303	209.045	197.039	198.028	167.608	302.785	232.311	264.124	257.025	207.731	235.154	220.223	208.922		194.597	193.31	272.737	283.126	246.923	347.55	233.749	232.47	253.279	215.628	210.68	228.851	202.474	180.178	247.214	246.931	231.604	229.973	206.616	241.164	236.022	244.272	242.589	267.736
53	141.415	182.236	227.544	220.537	229.776	230.81	190.26	226.604	190.951	339.832	204.771	221.667	208.681	213.663	190.39	195.666	280.473	222.602	285.333	239.326	230.216	236.174	210.152	176.303		170.469	196.867	253.804	245.364	225.51	264.545	221.166	227.979	247.291	206.649	212.191	200.946	187.618	178.817	234.234	224.703	206.796	223.686	212.964	210.889	213.01	265.09	230.309	262.777
54	149.311	164.012	223.193	231.816	216.1	213.525	185.116	230.625	169.422	319.12	176.148	222.955	195.493	202.063	192.045	200.102	249.788	208.399	256.852	229.798	190.354	207.865	202.456	187.724		164.719	186.285	259.136	266.434	178.915	311.984	190.915	228.959	266.893	201.156	207.37	205.82	190.727	165.348	216.613	212.493	205.56	214.496	192.713	190.954	210.339	240.313	236.136	264.324
55	151.218	180.977	212.006	207.862	197.357	189.433	181.447	222.952	166.617	236.172	158.283	185.219	196.812	206.349	184.749	214.749	227.578	192.939	230.16	215.971	214.972	207.008	186.022	171.339		191.63	194.432	261.307	253.049	180.195	298.192	186.165	233.465	211.732	197.653	208.779	191.563	180.204	138.204	215.748	222.781	235.909	216.721	209.638	189.488	176.024	228.227	224.36	263.211
56	171.512	181.151	218.375	208.421	195.46	179.541	172.439	223.994	141.547	202.091	164.196	227.72	165.726	239.368	173.484	201.024	241.046	184.841	207.845	220.783	188.989	195.264	176.754	163.086		157.846	184.923	272.483	233.934	178.187	252.005	152.784	199.069	243.268	211.894	187.765	153.585	185.384	137.851	212.777	245.062	220.435	207.522	186.231	149.676	153.873	263.243	172.573	249.732
57	166.622	167.122	221.227	120.704	205.226	179.283	166.582	194.283	123.372	229.124	133.588	209.398	137.395	226.574	192.231	206.849	225.22	190	200.283	218.385	191.306	189.781	149.48	154.82		156.06	178.184	239.148	225.829	129.683	281.667	161.816	209.657	190.684	197.881	201.587	144.278	198.631	134.903	215.071	195.722	184.418	221.986	165.439	160.713	127.664	276.134	171.669	249.251
58	189.832	161.089	230.348	154.497	183.956	173.749	183.147	203.811	126.262	195.051	147.967	236.873	140.562	249.497	219.159	182.866	213.088	186.229	166.414	186.266	183.156	182.223	153.604	177.207		126.433	170.74	174.168	217.312	124.85	261.21	167.696	182.854	146.969	209.715	196.565	131.332	184.98	118.803	196.587	184.994	204.467	183.152	158.549	143.735	136.606	267.427	171.059	242.512
59	192.959	159.18	187.953	177.255	161.16	115.843	131.507	235.256	112.96	219.774	154.279	209.465	148.483	229.16	200.362	198.746	233.089	175.741	143.718	139.468	177.85	187.548	141.766	159.232		146.309	180.558	133.979	200.332	122.224	227.889	115.552	191.516	184.845	169.85	203.496	148.201	190.704	132.995	203.143	186.045	201.965	166.215	166.278	130.709	126.646	266.284	171.209	203.771
60	186.492	160.327	195.834	179.985	129.272	173.294	115.028	199.494	119.537	222.805	115.544	183.802	146.093	177.505	188.36	175.196	276.572	160.471	112.855	142.607	188.634	199.082	137.923	154.684		146.462	147.441	141.614	187.541	135.552	247.87	144.675	214.671	145.786	193.97	193.503	128.408	161.957	93.4895	200.459	168.728	175.742	185.658	139.007	144.253	129.639	256.602	172.73	182.824
61	122.624	123.252	160.867	111.46	115.506	113.939	117.197	128.819	103.432	160.466	131.697	157.692	133.628	146.632	111.615	109.808	78.7561	166.925	132.409	121.326	123.264	138.547	124.458	102.46		131.996	146.926	137.688	156.609	133.236	199.093	117.748	134.455	156.928	146.414	141.759	104.768	110.837	121.582	166.01	141.008	101.963	148.626	129.209	131.071	118.322	143.053	151.896	193.17
62	128.837	107.621	165.664	99.2736	123.407	143.185	87.491	91.9073	124.864	211.171	156.236	144.772	129.193	136.384	100.607	79.3677	81.9501	153.122	143.198	136.042	121.036	136.28	115.837	87.7438		100.405	115.252	145.936	158.679	128.348	183.936	94.9898	75.7094	130.92	131.053	113.605	108.008	106.001	112.468	174.143	120.767	89.5699	105.662	93.8771	112.06	109.658	126.957	131.768	188.086
63	173.993	140.234	184.99	88.9524	117.249	131.839	81.0512	134.528	119.569	268.222	144.002	156.215	107.831	204.488	97.7367	86.7161	133.076	159.268	114.976	138.755	135.663	140.034	147.549	88.1348		100.413	74.5329	171.56	164.24	105.289	182.802	89.1565	167.778	137.902	150.604	117.368	103.959	115.909	101.777	184.872	97.5282	149.667	112.368	100.418	107.566	103.034	180.551	162.31	192.001
64	99.8822	126.418	186.593	87.0509	123.796	114.584	119.047	127.912	106.454	266.817	150.195	230.765	117.694	184.18	92.9398	88.7399	115.662	149.481	125.188	164.196	156	173.026	139.078	84.2189		130.15	96.6943	169.054	179.746	113.046	187.888	113.273	173.838	144.802	156.248	143.914	110.487	132.686	123.446	177.508	212.249	158.77	120.327	113.031	161.294	143.909	199.22	192.098	185.479
65	188.013	104.495	184.596	97.1804	143.284	115.495	140.682	157.997	123.015	288.014	124.693	190.314	149.271	195.868	123.13	147.543	123.879	160.068	158.62	157.386	161.717	170.485	128.76	79.3758		129.473	97.5769	165.129	206.575	89.0843	178.472	116.979	187.704	167.397	160.601	152.496	99.9842	168.841	121.417	172.545	131.358	183.29	138.224	114.771	152.093	174.092	213.201	213.709	192.846
66	154.359	148.115	207.312	91.7601	163.69	166.649	147.137	141.045	150.595	350.922	162.793	176.636	138.099	223.419	151.045	168.053	112.158	162.435	161.348	182.393	170.095	201.284	152.639	74.671		118.428	104.271	160.424	42.1501	108.167	167.542	120.773	160.814	133.757	169.945	147.867	111.959	173.086	123.52	197.389	150.526	175.831	155.235	125.785	173.013	179.189	219.693	202.647	190.396
67	104.011	155.543	201.711	103.592	190.576	165.143	190.461	181.365	166.988	174.62	154.708	200.361	156.684	191.963	187.886	164.125	149.459	178.312	162.531	163.51	191.987	203.394	191.323	72.5156		129.044	77.1384	143.469	70.7422	92.7688	186.258	119.265	197.131	156.576	146.395	163.812	106.239	163.267	129.787	171.993	176.833	190.231	125.341	119.407	173.892	147.012	237.98	199.748	204.531
68	132.192	139.224	214.872	107.624	197.449	136.244	191.097	236.164	123.3	183.095	181.747	180.681	153.253	212.546	150.097	168.682	125.293	170.354	138.379	183.07	186.117	180.336	196.304	74.5434		135.859	71.6989	143.481	68.5141	139.763	210.567	154.336	205.013	178.374	161.981	150.842	106.066	174.383	130.059	197.595	158.733	164.122	165.138	144.356	176.651	168.416	244.223	144.396	230.682
69	137.041	151.349	194.232	103.56	185.956	144.202	154.867	170.578	153.822	280.712	129.701	233.543	159.742	203.96	97.4026	157.766	104.199	152.138	179.381	182.7	211.55	216.369	212.213	75.159		134.737	121.462	165.858	70.3501	138.997	196.032	82.6054	187.595	171.091	190.24	143.757	99.967	193.881	154.493	150.981	134.524	178.897	200.221	141.825	191.997	155.103	170.611	182.456	218.041
70	109.018	135.952	199.696	147.185	167.607	151.966	184.095	227.473	147.257	216.046	141.149	203.401	159.041	223.856	106.253	215.925	114.448	173.59	199.981	174.021	198.444	183.88	208.032	77.9928		158.795	144.483	144.714	82.7876	171.78	200.938	135.698	211.375	197.67	185.526	165.052	142.893	165.119	137.754	173.687	137.653	177.817	141.214	158.235	184.569	140.612	206.973	236.542	196.469
71	190.252	197.856	283.29	245.454	237.904	250.945	253.025	293.623	189.761	345.43	242.627	284.204	256.172	261.948	205.171	224.904	293.329	243.642	276.32	224.619	218.794	247.175	239.477	131.354		225.635	214.836	306.525	228.327	246.211	328.678	267.059	283.004	302.812	211.343	213.462	180.004	191.29	212.074	247.251	251.391	245.055	223.041	194.083	261.929	232.868	262.489	286.361	263.16
72	179.019	196.022	256.869	212.962	212.084	214.01	238.196	266.109	195.45	269.667	233.704	263.808	229.18	248.891	192.751	221.214	284.4	207.149	277.565	241.473	241.981	239.183	211.631	196.254		186.522	189.858	289.774	223.784	245.564	299.081	220.229	233.531	281.825	196.485	221.379	201.457	201.579	188.856	220.901	245.62	226.677	209.024	183.896	253.815	234.687	247.566	275.698	266.853
73	156.17	178.153	254.952	194.582	225.15	194.846	226.182	253.029	198.605	270.159	222.075	247.054	205.776	254.189	183.522	231.167	232.416	209.713	243.301	228.261	229.249	223.033	212.618	176.854		175.245	180.512	283.958	239.699	229.633	311.087	200.866	248.97	249.922	198.068	205.795	185.36	174.544	180.612	218.117	238.454	204.055	222.357	175.052	234.995	224.821	230.625	261.485	244.419
74	170.869	185.562	237.883	186.257	209.209	189.378	228.574	245.49	160.998	280.737	172.725	224.637	199.605	243.317	210.734	239.176	245.288	209.728	233.954	207.46	200.021	245.56	194.898	179.13		175.052	163.432	243.556	236.931	201.282	301.315	204.048	215.737	250.834	201.812	212.679	196.663	171.832	140.24	205.618	245.85	190.542	228.582	186.865	226.37	204.718	251.45	234.192	277.597
75	161.3	205.412	250.296	183.603	151.532	213.208	194.55	210.862	140.648	198.431	185.143	218.517	209.52	249.473	214.696	230.965	247.868	224.088	236.548	210.089	191.29	227.543	184.5	169.108		162.61	193.679	222.196	201.799	164.597	285.431	173.076	218.736	247.369	188.193	189.905	192.178	193.721	124.562	235.891	256.619	212.296	209.236	182.454	209.117	169.69	247.19	169.377	258.708
76	162.986	161.607	250.145	191.328	156.602	182.895	174.428	231.867	149.106	189.094	192.648	215.681	167.014	214.107	178.711	211.972	253.666	203.968	160.791	194.699	192.07	207.04	205.069	158.173		161.039	172.483	189.633	199.83	142.559	291.898	192.731	216.222	194.708	226.45	202.255	148.733	166.457	130.216	241.01	241.576	225.276	181.49	169.121	149.703	162.714	239.904	150.373	241.675
77	204.477	163.899	217.243	196.703	165.579	195.856	145.257	226.673	85.8212	211.767	163.604	222.877	165.43	180.834	177.451	232.973	270.153	173.939	156.458	168.872	187.035	192.15	166.83	164.275		171.61	181.402	169.674	197.936	93.9111	290.104	131.078	215.602	203.416	218.119	187.513	160.636	182.692	104.934	212.869	198.024	231.535	186.896	167.402	151.371	171.073	264.136	166.227	250.864
78	215.128	163.075	214.547	195.269	182.263	135.549	151.936	229.84	94.8053	208.823	133.4	188.564	167.793	186.003	180.511	183.423	264.506	190.403	144.381	158.304	183.843	197.987	136.559	184.036		147.343	172.839	136.204	196.667	89.3691	280.88	141.712	240.149	192.296	188.77	195.837	133.878	166.415	114.429	209.401	207.602	222.952	171.532	158.179	152.562	178.345	241.03	146.152	205.184
79	223.499	176.486	195.102	200.569	173.172	152.371	133.175	204.915	100.306	230.631	136.346	188.492	156.858	173.827	172.46	177.899	204.188	191.946	159.814	147.595	161.477	170.567	152.175	135.944		134.22	162.533	137.31	185.726	94.1977	296.697	126.855	222.468	170.786	212.876	202.894	147.031	171.454	111.474	215.705	192.378	216.139	196.678	168.014	155.579	165.254	233.32	160.614	224.085
80	168.335	175.306	194.767	186.023	170.649	156.469	144.221	245.126	105.535	255.718	130.051	159.239	157.132	177.288	166.01	146.924	178.062	149.874	132.644	142.661	180.698	207.958	137.048	163.556		145.191	152.522	122.855	180.611	100.605	243.873	127.875	220.013	177.251	194.367	194.093	117.151	173.122	104.609	201.762	157.726	198.345	196.843	153.358	173.078	162.421	234.786	157.488	194.113
81	131.42	118.806	174.087	135.636	121.814	126.261	112.536	115.687	114.931	143.262	157.616	166.653	105.231	157.87	132.487	104.408	111.061	129.82	139.852	146.971	128.562	138.45	118.017	106.251		115.032	150.353	134.839	156.011	150.764	208.634	117.493	100.97	139.902	139.561	149.762	115.643	127.464	120.676	163.627	144.185	133.79	137.945	131.063	148.253	116.059	145.042	147.384	172.85
82	112.675	105.72	172.426	127.489	76.9948	142.317	112.698	138.59	112.492	173.897	124.931	142.154	99.2181	157.142	113.673	88.8908	91.8697	124.192	114.563	149.252	76.8309	148.897	132.508	88.2694		100.289	116.509	131.52	155.536	102.703	201.314	112.126	84.9353	114.884	125.034	137.516	105.66	141.98	101.916	150.11	116.432	104.693	100.469	97.4314	197.249	103.565	128.715	130.362	224.225
83	126.224	106.122	190.179	121.913	79.5111	144.265	114.498	90.0111	117.44	274.098	100.951	132.474	109.249	177.276	101.654	87.5614	111.544	155.421	137.922	141.677	72.624	149.957	197.388	79.9463		112.227	87.365	135.935	154.795	90.7452	193.774	122.679	86.2257	120.897	138.488	139.232	99.9831	101.082	106.178	179.99	128.293	150.97	104.34	105.931	118.226	124.524	160.917	175.122	215.752
84	137.846	102.303	190.822	119.559	80.3289	154.166	134.869	141.93	97.5569	281.607	143.602	165.242	118.098	174.172	117.372	88.795	108.817	175.693	146.688	168.901	84.9483	149.083	253.399	92.8611		73.3624	83.733	159.575	167.465	78.5373	208.603	117.441	93.7174	143.762	109.87	136.047	97.6067	90.2594	123.094	185.277	119.753	154.44	135.83	98.4892	120.674	153.634	193.854	174.655	190.984
85	145.102	99.6907	188.965	141.718	81.225	153.398	151.101	153.735	129.046	170.228	159.299	184.1	109.17	194.349	122.623	92.8996	103.145	153.146	190.386	187.915	84.1458	188.098	247.638	116.926		107.293	82.327	156.113	192.429	89.792	210.765	127.632	96.4285	157.83	103.831	164.969	103.334	174.063	139.254	200.447	164.84	167.711	151.336	114.862	122.081	158.613	189.939	227.962	204.94
86	148.468	112.5	232.369	136.947	116.518	150.583	147.201	137.223	135.435	179.827	163.874	220.803	96.7237	170.943	160.723	92.9388	102.467	155.912	165.082	173.928	141.196	210.472	242.695	156.325		120.725	95.0969	169.253	178.138	91.301	220.77	104.83	126.493	160.028	101.242	147.833	108.399	172.188	134.299	210.974	160.267	160.287	143.376	109.072	153.688	158.559	181.503	215.271	215.784
87	153.654	119.969	201.385	131.069	128.06	163.898	221.896	162.884	119.301	247.177	180.666	208.507	140.937	178.852	161.969	96.9335	107.797	174.309	161.022	176.937	162.35	214.895	113.603	151.64		132.069	120.489	144.169	198.595	126.837	262.72	110.867	182.121	155.479	108.214	171.639	117.764	176.356	105.328	201.681	174.412	168.257	153.768	114.856	164.592	154.133	186.077	233.502	197.814
88	143.655	122.198	235.412	146.638	155.139	154.602	113.333	127.087	138.316	273.381	158.379	203.028	148.238	211.657	139.209	97.2222	132.509	149.188	149.873	200.873	150.729	205.608	177.281	157.161		95.9616	162.625	161.142	217.631	146.193	105.455	131.67	165.961	136.546	102.803	172.55	94.7098	171.6	143.293	213.628	167.285	186.857	152.019	117.044	179.595	161.068	190.352	171.812	209.301
89	100.979	144.321	211.253	149.583	154.206	169.297	127.036	119.211	126.03	239.95	138.817	172.67	165.228	204.395	144.493	141.855	116.883	178.631	174.067	215.071	164.87	225.408	203.848	85.1002		142.093	100.392	163.061	221.439	157.101	147.572	126.251	195.668	172.768	105.908	152.971	135.159	185.566	140.091	179.517	219.289	128.123	195.565	147.995	181.908	174.722	225.537	216.574	222.741
	130.837	153.428	202.089	140.438	131.038	161.814	131.19	174.548	120.191	189.833	154.401	211.506	143.056	217.061	169.239	142.88	127.259	158.407	223.22	197.313	163.72	195.912	200.724	99.6697		124.576	99.8754	174.862	212.854	153.804	228.349	114.325	187.926	155.328	110.333	162.515	131.978	204.589	172.115	218.077	164.886	188.706	188.161	136.321	190.322	160.673	202.358	219.525	207.432

## Sheet: FigureS3_2
Fish	Genotype	Trial	TotalActivityDark	TotalActivityLight
1	WT	1	4951.98	3901.19
2	WT	1	5198.8	3769.53
3	WT	1	6585.43	5832.32
4	WT	1	5820.69	3854.97
5	WT	1	5824.01	3849.1
6	WT	1	5570.44	4265.11
7	WT	1	5558.62	4112.09
8	WT	1	6696.44	4826.42
9	WT	1	4466.4	3875.69
10	WT	1	7446.08	6897.66
11	WT	1	5270.48	4270.65
12	WT	1	6601.77	5356.97
13	WT	1	5411.32	4126.32
14	WT	1	6341.5	5200.26
15	WT	1	5679.34	3922.85
16	WT	1	5785.73	3321.98
17	WT	1	7412.99	3548.53
18	WT	1	5942.85	4743.28
19	WT	1	6194.55	4738.73
20	WT	1	5954.15	5010.51
21	WT	1	5739.74	4222.88
22	WT	1	6455.28	5157.38
23	WT	1	5637.92	5034.27
24	WT	1	5139.32	2827.31
25	WT	2	5008.4	3585.08
26	WT	2	5372.77	3248.92
27	WT	2	6642.28	4618.14
28	WT	2	6789.1	5068
29	WT	2	5228.19	3501.59
30	WT	2	8575.59	5974.66
31	WT	2	5566.44	3597.93
32	WT	2	6730.19	4429.99
33	WT	2	6611.37	4640.73
34	WT	2	6033.05	4481.42
35	WT	2	6236.05	4579.32
36	WT	2	5323.1	3343.19
37	WT	2	5512.16	4952.35
38	WT	2	4455.56	3729.56
39	WT	2	6568.18	5646.74
40	WT	2	6501.09	4475.45
41	WT	2	6323.44	4900.99
42	WT	2	6063.23	4459.42
43	WT	2	5288.91	3599.44
44	WT	2	5598.56	4814.53
45	WT	2	5350.23	4373.72
46	WT	2	7314.36	5828.71
47	WT	2	6686.68	5914.88
48	WT	2	7359.85	6268.93
49	WT	3	7892.52	7028.26
50	WT	3	7136.14	5930.64
51	WT	3	6596.85	5551.49
52	WT	3	6300.26	5293.78
53	WT	3	6157.2	5033.29
54	WT	3	6028.6	4910.86
55	WT	3	5928.73	4688.36
56	WT	3	5832.38	4536.31
57	WT	3	5744.19	4410.03
58	WT	3	5675.3	4319.81
59	WT	3	5611.76	4204.57
60	WT	3	5550.38	4078.41
61	WT	3	5498.94	3978.04
62	WT	3	5448.26	3873.83
63	WT	3	5385.14	3759.94
64	WT	3	5322.53	3673.73
65	WT	3	5266.42	3582.06
66	WT	3	5193.91	3435.95
67	WT	3	5130.48	3232.35
68	WT	3	5039.28	3061.7
69	WT	3	4976.42	2920.7
70	WT	3	4875.4	2731.45
71	WT	3	4725.64	2483.28
72	WT	3	4514.55	2161.37
73	WT	4	8214.66	7106.09
74	WT	4	7797.15	6444.38
75	WT	4	7524.49	5989.67
76	WT	4	7316.31	5703.46
77	WT	4	7201.87	5425.84
78	WT	4	7052.12	5285.11
79	WT	4	6918.95	5136.71
80	WT	4	6812.51	4988.41
81	WT	4	6716.98	4856.36
82	WT	4	6626.58	4730.61
83	WT	4	6504.19	4632.52
84	WT	4	6409.03	4531.58
85	WT	4	6255.05	4415.95
86	WT	4	6150.91	4286.93
87	WT	4	6064.24	4197.77
88	WT	4	5954.23	4128.12
89	WT	4	5842.74	3962.54
90	WT	4	5739.71	3838.06
91	WT	4	5602.94	3695.72
92	WT	4	5485.98	3586.19
93	WT	4	5360.05	3422.89
94	WT	4	5225.49	3149.02
95	WT	4	4899.53	2759.09
96	WT	4	4391.62	2328.09
97	WT	5	9027.45	7213.66
98	WT	5	7540.26	6322.62
99	WT	5	7116.59	5911.47
100	WT	5	6800.46	5652.12
101	WT	5	6617.48	5389.97
102	WT	5	6433.45	5157.4
103	WT	5	6319.13	4997.89
104	WT	5	6198.82	4891.02
105	WT	5	6099.18	4744.02
106	WT	5	5989.14	4617.98
107	WT	5	5851.93	4490.38
108	WT	5	5782.26	4396.37
109	WT	5	5683.24	4298.35
110	WT	5	5596.46	4204.32
111	WT	5	5538.27	4104.88
112	WT	5	5481.63	3981.83
113	WT	5	5391.69	3846.48
114	WT	5	5285.44	3707.68
115	WT	5	5186.72	3529.58
116	WT	5	5096.77	3382.29
117	WT	5	4998.99	3185.55
118	WT	5	4838.14	2979.91
119	WT	5	4606.3	2742.21
120	WT	5	4081.96	2481.32
1	Cyp20A1-/-	1	7302.15	3855.25
2	Cyp20A1-/-	1	8282.9	3701.33
3	Cyp20A1-/-	1	5060.32	3260.57
4	Cyp20A1-/-	1	6164.8	5088.27
5	Cyp20A1-/-	1	7830.28	6186.46
6	Cyp20A1-/-	1	6033.48	4956.41
7	Cyp20A1-/-	1	7034.95	4082.19
8	Cyp20A1-/-	1	5866.49	3336.88
9	Cyp20A1-/-	1	5383.92	3445.71
10	Cyp20A1-/-	1	5963.5	3145.6
11	Cyp20A1-/-	1	5974.47	4575.44
12	Cyp20A1-/-	1	5966.14	3910.98
13	Cyp20A1-/-	1	6510.4	3786.01
14	Cyp20A1-/-	1	5998.7	4634.1
15	Cyp20A1-/-	1	4693.47	3568.56
16	Cyp20A1-/-	1	6126.91	4219.39
17	Cyp20A1-/-	1	6607.75	4644.81
18	Cyp20A1-/-	1	7836.04	5727.05
19	Cyp20A1-/-	1	7071.81	5148.83
20	Cyp20A1-/-	1	5782.28	4367.49
21	Cyp20A1-/-	1	6082.08	4262.82
22	Cyp20A1-/-	1	6990.68	4638.25
23	Cyp20A1-/-	1	6874.06	4475.77
24	Cyp20A1-/-	1	5636.7	3884.13
25	Cyp20A1-/-	2	6518.05	5070.38
26	Cyp20A1-/-	2	6778.27	5297.05
27	Cyp20A1-/-	2	8558.21	4808.2
28	Cyp20A1-/-	2	5996.16	4547.09
29	Cyp20A1-/-	2	6977.55	5297.33
30	Cyp20A1-/-	2	6506.1	5541.96
31	Cyp20A1-/-	2	6313.37	4498.46
32	Cyp20A1-/-	2	6014.36	3565.49
33	Cyp20A1-/-	2	6880.38	5095.33
34	Cyp20A1-/-	2	7803.42	5377.02
35	Cyp20A1-/-	2	5898.51	3980.57
36	Cyp20A1-/-	2	7901.2	4835.73
37	Cyp20A1-/-	2	6684.07	3630.68
38	Cyp20A1-/-	2	7034.66	4708.98
39	Cyp20A1-/-	2	6026.01	4849.24
40	Cyp20A1-/-	2	5452.83	4270.42
41	Cyp20A1-/-	2	7511.26	5300.27
42	Cyp20A1-/-	2	7102.79	4270.06
43	Cyp20A1-/-	2	6541.2	4525.93
44	Cyp20A1-/-	2	6222.24	3567.63
45	Cyp20A1-/-	2	5939.63	3027.24
46	Cyp20A1-/-	2	6882.64	4343.98
47	Cyp20A1-/-	2	6588.42	4203.66
48	Cyp20A1-/-	2	6497.47	4831.55
49	Cyp20A1-/-	3	8323.02	7422.1
50	Cyp20A1-/-	3	7887.19	6286.82
51	Cyp20A1-/-	3	7605.91	5774.65
52	Cyp20A1-/-	3	7384.48	5435.82
53	Cyp20A1-/-	3	7219.87	5242.77
54	Cyp20A1-/-	3	7110.63	5029.35
55	Cyp20A1-/-	3	6992.42	4891.28
56	Cyp20A1-/-	3	6905.86	4792.42
57	Cyp20A1-/-	3	6809.31	4679.38
58	Cyp20A1-/-	3	6747.51	4548.45
59	Cyp20A1-/-	3	6632.6	4399.17
60	Cyp20A1-/-	3	6552.86	4302.78
61	Cyp20A1-/-	3	6481.79	4207.41
62	Cyp20A1-/-	3	6402.82	4079.06
63	Cyp20A1-/-	3	6313.48	3998.07
64	Cyp20A1-/-	3	6207.52	3864.94
65	Cyp20A1-/-	3	6128.87	3680.91
66	Cyp20A1-/-	3	6021.3	3531.15
67	Cyp20A1-/-	3	5923.69	3352.5
68	Cyp20A1-/-	3	5822.93	3182.45
69	Cyp20A1-/-	3	5678.04	3004.99
70	Cyp20A1-/-	3	5511.4	2855.04
71	Cyp20A1-/-	3	5352.32	2605.86
72	Cyp20A1-/-	3	5062.62	2283.54
73	Cyp20A1-/-	4	8945.49	6913.37
74	Cyp20A1-/-	4	8418.16	6456.73
75	Cyp20A1-/-	4	8170.22	6101.33
76	Cyp20A1-/-	4	7946.37	5813.65
77	Cyp20A1-/-	4	7784.77	5603.1
78	Cyp20A1-/-	4	7649.15	5434.35
79	Cyp20A1-/-	4	7517.71	5326.92
80	Cyp20A1-/-	4	7384.27	5195.43
81	Cyp20A1-/-	4	7279.06	5055.51
82	Cyp20A1-/-	4	7134.06	4928.9
83	Cyp20A1-/-	4	7018.56	4807.9
84	Cyp20A1-/-	4	6917.22	4706.55
85	Cyp20A1-/-	4	6794.56	4578.94
86	Cyp20A1-/-	4	6653.37	4468.35
87	Cyp20A1-/-	4	6503.46	4363.38
88	Cyp20A1-/-	4	6342.88	4252.51
89	Cyp20A1-/-	4	6241.1	4110.58
90	Cyp20A1-/-	4	6127.22	3913.71
91	Cyp20A1-/-	4	6004.87	3722.68
92	Cyp20A1-/-	4	5886.59	3570.97
93	Cyp20A1-/-	4	5746.93	3322.54
94	Cyp20A1-/-	4	5589.21	3102.99
95	Cyp20A1-/-	4	5357.48	2820.26
96	Cyp20A1-/-	4	4981.9	2386.82
97	Cyp20A1-/-	5	9103.44	7606.04
98	Cyp20A1-/-	5	8479.24	6584.43
99	Cyp20A1-/-	5	8009.88	6209.35
100	Cyp20A1-/-	5	7788.2	5908.63
101	Cyp20A1-/-	5	7573.96	5637.15
102	Cyp20A1-/-	5	7399.42	5477.97
103	Cyp20A1-/-	5	7282	5291.54
104	Cyp20A1-/-	5	7174.52	5182.66
105	Cyp20A1-/-	5	7045.31	5008.77
106	Cyp20A1-/-	5	6942.54	4869.84
107	Cyp20A1-/-	5	6800.62	4743.72
108	Cyp20A1-/-	5	6692.42	4624.71
109	Cyp20A1-/-	5	6589.79	4489.78
110	Cyp20A1-/-	5	6474.86	4371.69
111	Cyp20A1-/-	5	6377.25	4248.18
112	Cyp20A1-/-	5	6289.27	4138.81
113	Cyp20A1-/-	5	6197.66	3973.69
114	Cyp20A1-/-	5	6104.08	3815.34
115	Cyp20A1-/-	5	5992.39	3667.04
116	Cyp20A1-/-	5	5843.28	3481.79
117	Cyp20A1-/-	5	5742.54	3239.86
118	Cyp20A1-/-	5	5623.52	2983.32
119	Cyp20A1-/-	5	5424.49	2752.55
120	Cyp20A1-/-	5	5204.29	2415.26

## Sheet: FigureS4A
Fish	Genotype	dB	Latency_ms
1	WT	41	31
2	WT	41	6
3	WT	41	7.33333
4	WT	41	28
5	WT	41	4.25
6	WT	41	61
7	WT	41	7.66667
8	WT	41	18.5
9	WT	41	3.66667
10	WT	41	6.25
11	WT	41	6
12	WT	41	34.5
13	WT	41	7.66667
14	WT	41	6.25
15	WT	41	5.66667
16	WT	41	17.5
17	WT	41	6.66667
18	WT	41	5.75
19	WT	41	29.25
20	WT	41	20.5
21	WT	41	6
22	WT	41	35
23	WT	41	7
24	WT	41	30
25	WT	41	5.5
26	WT	41	5.33333
27	WT	41	8
28	WT	41	53
29	WT	41	6.5
30	WT	41	31.5
31	WT	41	44
32	WT	41	72
33	WT	41	6.33333
34	WT	41	26
35	WT	41	10
36	WT	41	33.5
37	WT	41	9
38	WT	41	3.75
39	WT	41	22
40	WT	41	7
41	WT	41	4.66667
42	WT	41	4.66667
43	WT	41	59
44	WT	41	6.33333
45	WT	41	19.25
46	WT	41	6.66667
47	WT	41	5.66667
48	WT	41	7
49	WT	41	4.33333
50	WT	41	5.25
51	WT	41	6.25
52	WT	41	8.33333
53	WT	41	5.5
54	WT	41	9
55	WT	41	6
56	WT	41	6.75
57	WT	41	31.75
58	WT	41	5.5
59	WT	41	12.5
60	WT	41	18.5
61	WT	41	4.33333
62	WT	41	23
63	WT	41	5.33333
64	WT	41	8
65	WT	41	5.5
66	WT	41	6
67	WT	41	8
68	WT	41	6
69	WT	41	6.5
70	WT	41	80.3333
71	WT	41	28.3333
72	WT	41	3.75
73	WT	41	70
74	WT	41	8
75	WT	41	11.75
76	WT	41	33.5
77	WT	41	7.75
78	WT	41	8.25
79	WT	41	5
80	WT	41	6.5
81	WT	41	18
82	WT	41	5
83	WT	41	5.25
84	WT	41	7
85	WT	41	50
86	WT	41	67
87	WT	41	4.75
88	WT	41	7
89	WT	41	7.5
90	WT	41	7
91	WT	41	41.5
92	WT	41	7
93	WT	41	6.5
94	WT	41	5
95	WT	41	9
96	WT	41	4
97	WT	41	48.6667
98	WT	41	41.75
99	WT	41	5
100	WT	41	23
101	WT	41	12.6667
102	WT	41	5.33333
103	WT	41	6
104	WT	41	33.5
105	WT	41	5
106	WT	41	16
107	WT	41	9
108	WT	41	5.66667
109	WT	41	40.75
110	WT	41	6.33333
111	WT	41	6.5
112	WT	41	4.75
113	WT	41	6.5
114	WT	41	59.5
115	WT	41	6.75
116	WT	41	36.25
117	WT	41	6.66667
118	WT	41	4.5
119	WT	41	21.5
120	WT	41	6.5
121	WT	41	4
122	WT	41	6
123	WT	41	7
124	WT	41	19.5
125	WT	41	71
126	WT	41	6
127	WT	41	6
128	WT	41	5
129	WT	41	47.6667
130	WT	41	10.5
131	WT	41	5
132	WT	41	7.33333
133	WT	41	41.25
134	WT	41	6
135	WT	41	4
1	Cyp20A1-/-	41	31.3333
2	Cyp20A1-/-	41	70
3	Cyp20A1-/-	41	26
4	Cyp20A1-/-	41	5
5	Cyp20A1-/-	41	5
6	Cyp20A1-/-	41	6
7	Cyp20A1-/-	41	30.3333
8	Cyp20A1-/-	41	96
9	Cyp20A1-/-	41	4.33333
10	Cyp20A1-/-	41	79
11	Cyp20A1-/-	41	5
12	Cyp20A1-/-	41	7
13	Cyp20A1-/-	41	39.25
14	Cyp20A1-/-	41	47
15	Cyp20A1-/-	41	6.5
16	Cyp20A1-/-	41	5.33333
17	Cyp20A1-/-	41	23
18	Cyp20A1-/-	41	5.66667
19	Cyp20A1-/-	41	3.5
20	Cyp20A1-/-	41	4.5
21	Cyp20A1-/-	41	6.5
22	Cyp20A1-/-	41	59.3333
23	Cyp20A1-/-	41	4.5
24	Cyp20A1-/-	41	6
25	Cyp20A1-/-	41	7.25
26	Cyp20A1-/-	41	8
27	Cyp20A1-/-	41	4.33333
28	Cyp20A1-/-	41	95
29	Cyp20A1-/-	41	7
30	Cyp20A1-/-	41	50
31	Cyp20A1-/-	41	5.5
32	Cyp20A1-/-	41	5.5
33	Cyp20A1-/-	41	6.66667
34	Cyp20A1-/-	41	6.33333
35	Cyp20A1-/-	41	5
36	Cyp20A1-/-	41	20.75
37	Cyp20A1-/-	41	6
38	Cyp20A1-/-	41	3.66667
39	Cyp20A1-/-	41	88.5
40	Cyp20A1-/-	41	6.5
41	Cyp20A1-/-	41	16.3333
42	Cyp20A1-/-	41	6.5
43	Cyp20A1-/-	41	7.66667
44	Cyp20A1-/-	41	7
45	Cyp20A1-/-	41	4
46	Cyp20A1-/-	41	7.66667
47	Cyp20A1-/-	41	6.33333
48	Cyp20A1-/-	41	5
49	Cyp20A1-/-	41	18
50	Cyp20A1-/-	41	4.75
51	Cyp20A1-/-	41	6.5
52	Cyp20A1-/-	41	4
53	Cyp20A1-/-	41	9
54	Cyp20A1-/-	41	29.6667
55	Cyp20A1-/-	41	5
56	Cyp20A1-/-	41	4.5
57	Cyp20A1-/-	41	6.25
58	Cyp20A1-/-	41	61
59	Cyp20A1-/-	41	35
60	Cyp20A1-/-	41	7
61	Cyp20A1-/-	41	49.6667
62	Cyp20A1-/-	41	70
63	Cyp20A1-/-	41	6
64	Cyp20A1-/-	41	54
65	Cyp20A1-/-	41	4.25
66	Cyp20A1-/-	41	24
67	Cyp20A1-/-	41	69
68	Cyp20A1-/-	41	6.25
69	Cyp20A1-/-	41	29.6667
70	Cyp20A1-/-	41	25
71	Cyp20A1-/-	41	6.5
72	Cyp20A1-/-	41	81.75
73	Cyp20A1-/-	41	5.66667
74	Cyp20A1-/-	41	39.3333
75	Cyp20A1-/-	41	6.33333
76	Cyp20A1-/-	41	4.5
77	Cyp20A1-/-	41	6.33333
78	Cyp20A1-/-	41	4.5
79	Cyp20A1-/-	41	4.5
80	Cyp20A1-/-	41	5.66667
81	Cyp20A1-/-	41	7
82	Cyp20A1-/-	41	4
83	Cyp20A1-/-	41	145
84	Cyp20A1-/-	41	6.25
85	Cyp20A1-/-	41	8.66667
86	Cyp20A1-/-	41	5
87	Cyp20A1-/-	41	5.75
88	Cyp20A1-/-	41	48.6667
89	Cyp20A1-/-	41	4.75
90	Cyp20A1-/-	41	4
91	Cyp20A1-/-	41	7.5
92	Cyp20A1-/-	41	7
93	Cyp20A1-/-	41	6.33333
94	Cyp20A1-/-	41	5
95	Cyp20A1-/-	41	6.5
96	Cyp20A1-/-	41	6.5
97	Cyp20A1-/-	41	63
98	Cyp20A1-/-	41	23.5
99	Cyp20A1-/-	41	5.66667
100	Cyp20A1-/-	41	9
101	Cyp20A1-/-	41	30.5
102	Cyp20A1-/-	41	21
103	Cyp20A1-/-	41	46.5
104	Cyp20A1-/-	41	6.66667
105	Cyp20A1-/-	41	6
106	Cyp20A1-/-	41	5.33333
107	Cyp20A1-/-	41	6.66667
108	Cyp20A1-/-	41	5.75
109	Cyp20A1-/-	41	5.5
110	Cyp20A1-/-	41	18.5
111	Cyp20A1-/-	41	3.66667
112	Cyp20A1-/-	41	46.6667
113	Cyp20A1-/-	41	7
114	Cyp20A1-/-	41	32.25
115	Cyp20A1-/-	41	4.75
116	Cyp20A1-/-	41	20.5
117	Cyp20A1-/-	41	19
118	Cyp20A1-/-	41	4.66667
119	Cyp20A1-/-	41	5
120	Cyp20A1-/-	41	3
121	Cyp20A1-/-	41	62.5
122	Cyp20A1-/-	41	6
123	Cyp20A1-/-	41	5
124	Cyp20A1-/-	41	5.25
1	WT	38	46.5
2	WT	38	5.75
3	WT	38	6
4	WT	38	3.5
5	WT	38	113
6	WT	38	7
7	WT	38	4.25
8	WT	38	3.5
9	WT	38	5
10	WT	38	5.5
11	WT	38	44
12	WT	38	25
13	WT	38	7.66667
14	WT	38	4.5
15	WT	38	7
16	WT	38	28
17	WT	38	7.33333
18	WT	38	4
19	WT	38	40.5
20	WT	38	48
21	WT	38	4.33333
22	WT	38	38
23	WT	38	9.25
24	WT	38	18
25	WT	38	5.33333
26	WT	38	7
27	WT	38	42
28	WT	38	16
29	WT	38	6.5
30	WT	38	54
31	WT	38	121
32	WT	38	44.5
33	WT	38	56
34	WT	38	17.25
35	WT	38	29.6667
36	WT	38	3.25
37	WT	38	7.33333
38	WT	38	8.5
39	WT	38	6
40	WT	38	24.5
41	WT	38	68.5
42	WT	38	6.75
43	WT	38	81.3333
44	WT	38	7
45	WT	38	39.5
46	WT	38	24.3333
47	WT	38	3.33333
48	WT	38	6.5
49	WT	38	5
50	WT	38	6.5
51	WT	38	3.5
52	WT	38	7
53	WT	38	6.5
54	WT	38	5.66667
55	WT	38	45.6667
56	WT	38	5.5
57	WT	38	20.3333
58	WT	38	19.5
59	WT	38	8
60	WT	38	3.5
61	WT	38	7
62	WT	38	6.75
63	WT	38	78
64	WT	38	170
65	WT	38	22.25
66	WT	38	31
67	WT	38	78
68	WT	38	7
69	WT	38	45.5
70	WT	38	31.6667
71	WT	38	4.75
72	WT	38	25.5
73	WT	38	4
74	WT	38	13
75	WT	38	7
76	WT	38	6
77	WT	38	5.66667
78	WT	38	8.5
79	WT	38	5.75
80	WT	38	9
81	WT	38	37.5
82	WT	38	54
83	WT	38	5.75
84	WT	38	5
85	WT	38	16.25
86	WT	38	23
87	WT	38	43
88	WT	38	5.75
89	WT	38	6
90	WT	38	5.5
91	WT	38	6.33333
92	WT	38	5.25
93	WT	38	61
94	WT	38	25.25
95	WT	38	5.5
96	WT	38	90.5
97	WT	38	37
98	WT	38	6.66667
99	WT	38	24
100	WT	38	5.5
101	WT	38	12.25
102	WT	38	15.25
103	WT	38	12
104	WT	38	5.33333
105	WT	38	8
106	WT	38	8
107	WT	38	16.75
108	WT	38	5.33333
109	WT	38	36
110	WT	38	48.3333
111	WT	38	7
112	WT	38	61
113	WT	38	7
114	WT	38	23
115	WT	38	7
116	WT	38	37
117	WT	38	7
118	WT	38	7
119	WT	38	5.33333
120	WT	38	67
121	WT	38	6.66667
122	WT	38	50.25
123	WT	38	26
124	WT	38	7
125	WT	38	6
126	WT	38	6.33333
127	WT	38	51
128	WT	38	26
129	WT	38	7
130	WT	38	6.66667
131	WT	38	20.6667
132	WT	38	23
133	WT	38	4.75
1	Cyp20A1-/-	38	59
2	Cyp20A1-/-	38	7
3	Cyp20A1-/-	38	137
4	Cyp20A1-/-	38	5.5
5	Cyp20A1-/-	38	56.6667
6	Cyp20A1-/-	38	6.5
7	Cyp20A1-/-	38	7
8	Cyp20A1-/-	38	32
9	Cyp20A1-/-	38	4.66667
10	Cyp20A1-/-	38	7
11	Cyp20A1-/-	38	39
12	Cyp20A1-/-	38	52
13	Cyp20A1-/-	38	6
14	Cyp20A1-/-	38	5
15	Cyp20A1-/-	38	57
16	Cyp20A1-/-	38	56
17	Cyp20A1-/-	38	7.66667
18	Cyp20A1-/-	38	5
19	Cyp20A1-/-	38	6.66667
20	Cyp20A1-/-	38	6.66667
21	Cyp20A1-/-	38	61
22	Cyp20A1-/-	38	5
23	Cyp20A1-/-	38	29.3333
24	Cyp20A1-/-	38	5.75
25	Cyp20A1-/-	38	50
26	Cyp20A1-/-	38	7.33333
27	Cyp20A1-/-	38	77.5
28	Cyp20A1-/-	38	78.3333
29	Cyp20A1-/-	38	69
30	Cyp20A1-/-	38	5.33333
31	Cyp20A1-/-	38	88.5
32	Cyp20A1-/-	38	5
33	Cyp20A1-/-	38	5.66667
34	Cyp20A1-/-	38	50.3333
35	Cyp20A1-/-	38	3.5
36	Cyp20A1-/-	38	5.66667
37	Cyp20A1-/-	38	6
38	Cyp20A1-/-	38	21.3333
39	Cyp20A1-/-	38	66.6667
40	Cyp20A1-/-	38	8.75
41	Cyp20A1-/-	38	20
42	Cyp20A1-/-	38	40
43	Cyp20A1-/-	38	9
44	Cyp20A1-/-	38	6.5
45	Cyp20A1-/-	38	4.5
46	Cyp20A1-/-	38	10
47	Cyp20A1-/-	38	36
48	Cyp20A1-/-	38	5
49	Cyp20A1-/-	38	5.5
50	Cyp20A1-/-	38	4.66667
51	Cyp20A1-/-	38	7
52	Cyp20A1-/-	38	3.66667
53	Cyp20A1-/-	38	24
54	Cyp20A1-/-	38	6
55	Cyp20A1-/-	38	5.5
56	Cyp20A1-/-	38	4.33333
57	Cyp20A1-/-	38	35.3333
58	Cyp20A1-/-	38	63.5
59	Cyp20A1-/-	38	64.75
60	Cyp20A1-/-	38	4.66667
61	Cyp20A1-/-	38	65.5
62	Cyp20A1-/-	38	98.3333
63	Cyp20A1-/-	38	5.5
64	Cyp20A1-/-	38	6
65	Cyp20A1-/-	38	5.5
66	Cyp20A1-/-	38	6
67	Cyp20A1-/-	38	58.6667
68	Cyp20A1-/-	38	43.75
69	Cyp20A1-/-	38	6
70	Cyp20A1-/-	38	5
71	Cyp20A1-/-	38	4
72	Cyp20A1-/-	38	79.5
73	Cyp20A1-/-	38	14.6667
74	Cyp20A1-/-	38	51
75	Cyp20A1-/-	38	188
76	Cyp20A1-/-	38	6
77	Cyp20A1-/-	38	5.66667
78	Cyp20A1-/-	38	6
79	Cyp20A1-/-	38	5
80	Cyp20A1-/-	38	3.75
81	Cyp20A1-/-	38	5.5
82	Cyp20A1-/-	38	40
83	Cyp20A1-/-	38	5.5
84	Cyp20A1-/-	38	8
85	Cyp20A1-/-	38	6
86	Cyp20A1-/-	38	75
87	Cyp20A1-/-	38	16.3333
88	Cyp20A1-/-	38	4.33333
89	Cyp20A1-/-	38	48
90	Cyp20A1-/-	38	4
91	Cyp20A1-/-	38	39.3333
92	Cyp20A1-/-	38	6
93	Cyp20A1-/-	38	12
94	Cyp20A1-/-	38	5
95	Cyp20A1-/-	38	6
96	Cyp20A1-/-	38	6
97	Cyp20A1-/-	38	6
98	Cyp20A1-/-	38	5
99	Cyp20A1-/-	38	28
100	Cyp20A1-/-	38	4.33333
101	Cyp20A1-/-	38	7.5
102	Cyp20A1-/-	38	51
103	Cyp20A1-/-	38	106
104	Cyp20A1-/-	38	6
105	Cyp20A1-/-	38	5
106	Cyp20A1-/-	38	4
107	Cyp20A1-/-	38	9
108	Cyp20A1-/-	38	6.33333
109	Cyp20A1-/-	38	5
110	Cyp20A1-/-	38	5
111	Cyp20A1-/-	38	4
112	Cyp20A1-/-	38	38
113	Cyp20A1-/-	38	6.66667
114	Cyp20A1-/-	38	48
115	Cyp20A1-/-	38	4.66667
116	Cyp20A1-/-	38	5.5
117	Cyp20A1-/-	38	5
118	Cyp20A1-/-	38	4.75
119	Cyp20A1-/-	38	5
120	Cyp20A1-/-	38	76
121	Cyp20A1-/-	38	4
122	Cyp20A1-/-	38	6.33333
123	Cyp20A1-/-	38	24.5
1	WT	32	77
2	WT	32	6
3	WT	32	6.66667
4	WT	32	5
5	WT	32	101
6	WT	32	48.5
7	WT	32	19.5
8	WT	32	4.75
9	WT	32	24.25
10	WT	32	50
11	WT	32	21
12	WT	32	70.5
13	WT	32	6
14	WT	32	16.5
15	WT	32	42
16	WT	32	25.5
17	WT	32	78.75
18	WT	32	94
19	WT	32	56
20	WT	32	7
21	WT	32	47.5
22	WT	32	83
23	WT	32	7
24	WT	32	48
25	WT	32	44
26	WT	32	58.3333
27	WT	32	43.3333
28	WT	32	113
29	WT	32	36.5
30	WT	32	85.5
31	WT	32	45
32	WT	32	5.25
33	WT	32	22.6667
34	WT	32	111
35	WT	32	5
36	WT	32	4
37	WT	32	79
38	WT	32	45.3333
39	WT	32	6.33333
40	WT	32	6
41	WT	32	5.66667
42	WT	32	13.5
43	WT	32	47
44	WT	32	21
45	WT	32	6
46	WT	32	8.66667
47	WT	32	35
48	WT	32	62
49	WT	32	40.5
50	WT	32	41
51	WT	32	23.6667
52	WT	32	5
53	WT	32	88.5
54	WT	32	25
55	WT	32	6.5
56	WT	32	50
57	WT	32	6
58	WT	32	116
59	WT	32	184
60	WT	32	33.6667
61	WT	32	6.66667
62	WT	32	85.25
63	WT	32	1
64	WT	32	6.66667
65	WT	32	53.3333
66	WT	32	7
67	WT	32	30.75
68	WT	32	6
69	WT	32	16
70	WT	32	44
71	WT	32	4.66667
72	WT	32	39
73	WT	32	69.75
74	WT	32	6
75	WT	32	5
76	WT	32	60.6667
77	WT	32	41
78	WT	32	54.25
79	WT	32	65.3333
80	WT	32	5
81	WT	32	7
82	WT	32	7
83	WT	32	74.5
84	WT	32	19.3333
85	WT	32	32.5
86	WT	32	35
87	WT	32	61
88	WT	32	27
89	WT	32	61.3333
90	WT	32	49.6667
91	WT	32	13
92	WT	32	61
93	WT	32	6
94	WT	32	6.66667
95	WT	32	46
96	WT	32	4
97	WT	32	22.3333
98	WT	32	75
99	WT	32	36
100	WT	32	5.75
101	WT	32	36.75
102	WT	32	43
103	WT	32	109
104	WT	32	37.5
105	WT	32	41.25
106	WT	32	51.3333
107	WT	32	18.5
108	WT	32	37
109	WT	32	21
110	WT	32	43.5
111	WT	32	35
1	Cyp20A1-/-	32	63
2	Cyp20A1-/-	32	7
3	Cyp20A1-/-	32	191
4	Cyp20A1-/-	32	22
5	Cyp20A1-/-	32	78.5
6	Cyp20A1-/-	32	40
7	Cyp20A1-/-	32	5.66667
8	Cyp20A1-/-	32	6
9	Cyp20A1-/-	32	7
10	Cyp20A1-/-	32	38.6667
11	Cyp20A1-/-	32	5
12	Cyp20A1-/-	32	153
13	Cyp20A1-/-	32	69.6667
14	Cyp20A1-/-	32	5.5
15	Cyp20A1-/-	32	6.5
16	Cyp20A1-/-	32	7
17	Cyp20A1-/-	32	33
18	Cyp20A1-/-	32	6
19	Cyp20A1-/-	32	26.75
20	Cyp20A1-/-	32	6
21	Cyp20A1-/-	32	5
22	Cyp20A1-/-	32	58.5
23	Cyp20A1-/-	32	77.5
24	Cyp20A1-/-	32	7
25	Cyp20A1-/-	32	17
26	Cyp20A1-/-	32	23.6667
27	Cyp20A1-/-	32	5.33333
28	Cyp20A1-/-	32	94.5
29	Cyp20A1-/-	32	6.5
30	Cyp20A1-/-	32	3.66667
31	Cyp20A1-/-	32	25.5
32	Cyp20A1-/-	32	5.5
33	Cyp20A1-/-	32	5
34	Cyp20A1-/-	32	28.75
35	Cyp20A1-/-	32	48.3333
36	Cyp20A1-/-	32	164
37	Cyp20A1-/-	32	34.5
38	Cyp20A1-/-	32	94
39	Cyp20A1-/-	32	64
40	Cyp20A1-/-	32	29.5
41	Cyp20A1-/-	32	38.5
42	Cyp20A1-/-	32	158
43	Cyp20A1-/-	32	166
44	Cyp20A1-/-	32	5.5
45	Cyp20A1-/-	32	73
46	Cyp20A1-/-	32	4.5
47	Cyp20A1-/-	32	7
48	Cyp20A1-/-	32	23
49	Cyp20A1-/-	32	4
50	Cyp20A1-/-	32	4.75
51	Cyp20A1-/-	32	4.5
52	Cyp20A1-/-	32	4
53	Cyp20A1-/-	32	6.33333
54	Cyp20A1-/-	32	5.5
55	Cyp20A1-/-	32	5.66667
56	Cyp20A1-/-	32	27.3333
57	Cyp20A1-/-	32	5.25
58	Cyp20A1-/-	32	6
59	Cyp20A1-/-	32	4.66667
60	Cyp20A1-/-	32	4.5
61	Cyp20A1-/-	32	122
62	Cyp20A1-/-	32	76.5
63	Cyp20A1-/-	32	6
64	Cyp20A1-/-	32	66
65	Cyp20A1-/-	32	4
66	Cyp20A1-/-	32	5
67	Cyp20A1-/-	32	32
68	Cyp20A1-/-	32	5.5
69	Cyp20A1-/-	32	4.5
70	Cyp20A1-/-	32	6
71	Cyp20A1-/-	32	64.5
72	Cyp20A1-/-	32	73
73	Cyp20A1-/-	32	6
74	Cyp20A1-/-	32	7
75	Cyp20A1-/-	32	4.5
76	Cyp20A1-/-	32	26.5
77	Cyp20A1-/-	32	56.25
78	Cyp20A1-/-	32	7
79	Cyp20A1-/-	32	13.3333
80	Cyp20A1-/-	32	61.5
81	Cyp20A1-/-	32	4
82	Cyp20A1-/-	32	46.5
83	Cyp20A1-/-	32	36.5
